# Supplementary material for: 6-Phenyl­oxane-2,4-dione
Source: Acta Crystallogr Sect E Struct Rep Online. 2012 Dec 12;69(Pt 1):o69. doi: 10.1107/S1600536812049781 (PMC3588319; doi:10.1107/S1600536812049781)
Supplement: Supplementary file 1 [file e-69-00o69-sup1.cif]

##############################################################################
#                                                                            #
# This CIF contains the data in a paper accepted for publication in          #
# Acta Crystallographica Section E. It conforms to the requirements of       #
# Notes for Authors for Acta Crystallographica Section E, and has been       #
# peer reviewed under the auspices of the IUCr Commission on Journals.       #
#                                                                            #
# Full details of the Crystallographic Information File format               #
# are given in the paper "The Crystallographic Information File (CIF):       #
# a New Standard Archive File for Crystallography" by S. R. Hall, F. H.      #
# Allen and I. D. Brown [Acta Cryst. (1991), A47, 655-685].                  #
#                                                                            #
# The current version of the core CIF dictionary is obtainable from          #
# ftp://ftp.iucr.org/pub/cif_core.dic.                                       #
#                                                                            #
# Software is freely available for graphical display of the structure(s)     #
# in this CIF. For information consult the CIF software page                 #
# http://www.iucr.org/resources/cif/software.                                #
#                                                                            #
# This file may be used for bona fide research purposes within the           #
# scientific community so long as proper attribution is given to the journal # 
# article from which it was obtained.                                        #
#                                                                            #
##############################################################################
data_global
_audit_creation_method     'WinGX routine CIF_UPDATE'
_audit_conform_dict_name     cif_core.dic
_audit_conform_dict_version     2.4
_journal_data_validation_number     ?
_journal_date_recd_electronic     2012-11-30
_journal_date_accepted     2012-12-04
_journal_name_full     'Acta Crystallographica, Section E'
_journal_year     2013
_journal_volume     69
_journal_issue      1
_journal_page_first     o69
_journal_page_last     o69
_journal_paper_category     QO
_journal_paper_doi     10.1107/S1600536812049781
_journal_coeditor_code     BX2433
_publ_contact_author_name     'Flint, Edward B.'
_publ_contact_author_address
;
Mund-Lagowski Department of Chemistry & Biochemistry
Bradley University
Peoria, IL 61625
USA
;
_publ_contact_author_email     eflint@fsmail.bradley.edu
_publ_contact_author_fax     '01-309-677-3023'
_publ_contact_author_phone     '01-309-677-3033'
_publ_section_title
;
6-Phenyloxane-2,4-dione
;
loop_
    _publ_author_name
    _publ_author_address
    'Slater, Kara A.'
;
Mund-Lagowski Department of Chemistry & Biochemistry
Bradley University
Peoria, IL 61625
USA
Department of Chemistry
University of Iowa
Iowa City, IA 52242
USA
;
    'Andersh, Brad'
;
Mund-Lagowski Department of Chemistry & Biochemistry
Bradley University
Peoria, IL 61625
USA
;
    'Flint, Edward B.'
;
Mund-Lagowski Department of Chemistry & Biochemistry
Bradley University
Peoria, IL 61625
USA
;
    'Ferrence, Gregory M.'
;
CB 4160
Department of Chemistry
Illinois State University
Normal, IL 61790
USA
;
data_I
_audit_creation_method     'WinGX routine CIF_UPDATE'
_chemical_name_systematic
;
6-Phenyloxane-2,4-dione
;
_chemical_formula_moiety     'C11 H10 O3'
_chemical_formula_sum     'C11 H10 O3'
_chemical_formula_iupac     'C11 H10 O3'
_chemical_formula_weight     190.19
_symmetry_cell_setting     orthorhombic
_symmetry_space_group_name_H-M     'P b c a'
_symmetry_space_group_name_Hall     '-P 2ac 2ab'
loop_
    _symmetry_equiv_pos_as_xyz
    'x, y, z'
    '-x+1/2, -y, z+1/2'
    'x+1/2, -y+1/2, -z'
    '-x, y+1/2, -z+1/2'
    '-x, -y, -z'
    'x-1/2, y, -z-1/2'
    '-x-1/2, y-1/2, z'
    'x, -y-1/2, z-1/2'
_cell_length_a     16.9888(6)
_cell_length_b     5.4501(2)
_cell_length_c     19.7350(8)
_cell_angle_alpha     90
_cell_angle_beta     90
_cell_angle_gamma     90
_cell_volume     1827.28(12)
_cell_formula_units_Z     8
_cell_measurement_reflns_used     2535
_cell_measurement_theta_min     2.387
_cell_measurement_theta_max     23.482
_cell_measurement_temperature     100(2)
_exptl_crystal_description     prism
_exptl_crystal_colour     colourless
_exptl_crystal_size_max     0.17
_exptl_crystal_size_mid     0.14
_exptl_crystal_size_min     0.03
_exptl_crystal_density_diffrn     1.383
_exptl_crystal_density_method     'not measured'
_exptl_crystal_F_000     800
_exptl_absorpt_coefficient_mu     0.101
_exptl_absorpt_correction_type     multi-scan
_exptl_absorpt_process_details     '(SADABS; Bruker, 2008)'
_exptl_absorpt_correction_T_min     0.6621
_exptl_absorpt_correction_T_max     0.7457
_exptl_special_details     ?
_diffrn_ambient_temperature     100(2)
_diffrn_radiation_type     MoK\a
_diffrn_radiation_wavelength     0.71073
_diffrn_radiation_monochromator     graphite
_diffrn_measurement_device_type     'Bruker APEXII CCD'
_diffrn_measurement_method     '\f and \w scans'
_diffrn_reflns_number     17960
_diffrn_reflns_av_R_equivalents     0.0707
_diffrn_reflns_theta_min     2.06
_diffrn_reflns_theta_max     26.02
_diffrn_reflns_theta_full     26.02
_diffrn_measured_fraction_theta_max     1
_diffrn_measured_fraction_theta_full     1
_diffrn_reflns_limit_h_min     -20
_diffrn_reflns_limit_h_max     20
_diffrn_reflns_limit_k_min     -6
_diffrn_reflns_limit_k_max     6
_diffrn_reflns_limit_l_min     -24
_diffrn_reflns_limit_l_max     24
_diffrn_standards_number     0
_diffrn_standards_decay_%     0
_refine_special_details
;
Refinement of <i>F</i>^2^ against ALL reflections. The weighted <i>R</i>-factor
<i>wR</i> and goodness of fit <i>S</i> are based on <i>F</i>^2^, conventional
<i>R</i>-factors <i>R</i> are based on <i>F</i>, with <i>F</i> set to zero for
negative <i>F</i>^2^. The threshold expression of <i>F</i>^2^ >
2\s(<i>F</i>^2^) is used only for calculating <i>R</i>-factors(gt) <i>etc</i>.
and is not relevant to the choice of reflections for refinement.
<i>R</i>-factors based on <i>F</i>^2^ are statistically about twice as large
as those based on <i>F</i>, and <i>R</i>- factors based on ALL data will be
even larger.
;
_reflns_number_total     1804
_reflns_number_gt     1322
_reflns_threshold_expression     I>2\s(I)
_refine_ls_structure_factor_coef     Fsqd
_refine_ls_matrix_type     full
_refine_ls_R_factor_all     0.0721
_refine_ls_R_factor_gt     0.0465
_refine_ls_wR_factor_ref     0.1136
_refine_ls_goodness_of_fit_ref     1.058
_refine_ls_restrained_S_all     1.058
_refine_ls_number_reflns     1804
_refine_ls_number_parameters     127
_refine_ls_number_restraints     0
_refine_ls_hydrogen_treatment     constr
_refine_ls_weighting_scheme     calc
_refine_ls_weighting_details
         'calc w=1/[\s^2^(Fo^2^)+(0.0390P)^2^+1.8272P] where P=(Fo^2^+2Fc^2^)/3'
_atom_sites_solution_hydrogens     geom
_atom_sites_solution_primary     direct
_atom_sites_solution_secondary     difmap
_refine_ls_shift/su_max     0
_refine_ls_shift/su_mean     0
_refine_diff_density_max     0.288
_refine_diff_density_min     -0.247
_refine_ls_extinction_method     none
loop_
    _atom_type_symbol
    _atom_type_description
    _atom_type_scat_dispersion_real
    _atom_type_scat_dispersion_imag
    _atom_type_scat_source
    C C 0.0033 0.0016 'International Tables Vol C Tables 4.2.6.8 and 6.1.1.4'
    H H 0 0 'International Tables Vol C Tables 4.2.6.8 and 6.1.1.4'
    O O 0.0106 0.006 'International Tables Vol C Tables 4.2.6.8 and 6.1.1.4'
_computing_data_collection     'APEX2 (Bruker, 2008)'
_computing_cell_refinement     'APEX2 and SAINT (Bruker, 2008)'
_computing_data_reduction     'SAINT (Bruker, 2008)'
_computing_structure_solution     '<i>SUPERFLIP</i> (Palatinus & Chapuis, 2007)'
_computing_structure_refinement     'SHELXL97 (Sheldrick, 2008)'
_computing_molecular_graphics
;
<i>ORTEP-3</i> for Windows (Farrugia, 2012) and <i>Mercury</i>
(Macrae <i>et al.</i>, 2008)
;
_computing_publication_material
;
<i>WinGX</i> (Farrugia, 2012), PLATON (Spek, 2009)
and <i>publCIF</i> (Westrip, 2010)
;
loop_
    _atom_site_type_symbol
    _atom_site_label
    _atom_site_fract_x
    _atom_site_fract_y
    _atom_site_fract_z
    _atom_site_U_iso_or_equiv
    _atom_site_adp_type
    _atom_site_calc_flag
    _atom_site_refinement_flags
    _atom_site_occupancy
    _atom_site_disorder_assembly
    _atom_site_disorder_group
    C C1 0.15992(11) 0.2655(4) 0.22819(11) 0.0198(5) Uani d . 1 . .
    C C2 0.13487(12) 0.0646(4) 0.27556(11) 0.0208(5) Uani d . 1 . .
    H H2A 0.1203 0.1376 0.3198 0.025 Uiso calc R 1 . .
    H H2B 0.1799 -0.0474 0.2833 0.025 Uiso calc R 1 . .
    C C3 0.06630(12) -0.0808(4) 0.24883(12) 0.0200(5) Uani d . 1 . .
    C C4 0.06699(12) -0.1241(4) 0.17377(11) 0.0203(5) Uani d . 1 . .
    H H4A 0.0222 -0.0357 0.1529 0.024 Uiso calc R 1 . .
    H H4B 0.0598 -0.3015 0.1649 0.024 Uiso calc R 1 . .
    C C5 0.14301(12) -0.0391(4) 0.14093(11) 0.0197(5) Uani d . 1 . .
    H H5 0.1869 -0.1489 0.1557 0.024 Uiso calc R 1 . .
    C C6 0.13875(12) -0.0384(4) 0.06490(11) 0.0196(5) Uani d . 1 . .
    C C7 0.17318(12) -0.2284(4) 0.02863(12) 0.0240(5) Uani d . 1 . .
    H H7 0.2002 -0.3554 0.052 0.029 Uiso calc R 1 . .
    C C8 0.16830(13) -0.2336(4) -0.04141(12) 0.0289(6) Uani d . 1 . .
    H H8 0.1921 -0.364 -0.0659 0.035 Uiso calc R 1 . .
    C C9 0.12897(13) -0.0501(4) -0.07580(12) 0.0283(5) Uani d . 1 . .
    H H9 0.1257 -0.0542 -0.1238 0.034 Uiso calc R 1 . .
    C C10 0.09416(13) 0.1406(4) -0.03986(12) 0.0284(6) Uani d . 1 . .
    H H10 0.0672 0.2673 -0.0634 0.034 Uiso calc R 1 . .
    C C11 0.09869(12) 0.1464(4) 0.03021(11) 0.0242(5) Uani d . 1 . .
    H H11 0.0745 0.2763 0.0546 0.029 Uiso calc R 1 . .
    O O1 0.17979(9) 0.4702(3) 0.24675(8) 0.0240(4) Uani d . 1 . .
    O O2 0.01417(8) -0.1540(3) 0.28609(8) 0.0237(4) Uani d . 1 . .
    O O3 0.16073(8) 0.2144(3) 0.16170(7) 0.0211(4) Uani d . 1 . .
loop_
    _atom_site_aniso_label
    _atom_site_aniso_U_11
    _atom_site_aniso_U_22
    _atom_site_aniso_U_33
    _atom_site_aniso_U_12
    _atom_site_aniso_U_13
    _atom_site_aniso_U_23
    C1 0.0139(10) 0.0164(11) 0.0290(13) 0.0004(8) -0.0010(9) -0.0005(10)
    C2 0.0213(10) 0.0181(11) 0.0230(11) 0.0013(8) 0.0009(9) -0.0004(9)
    C3 0.0190(10) 0.0102(9) 0.0307(12) 0.0038(8) 0.0010(10) 0.0024(9)
    C4 0.0183(10) 0.0147(10) 0.0279(12) -0.0013(9) 0.0001(9) -0.0002(9)
    C5 0.0193(10) 0.0125(10) 0.0274(12) 0.0011(8) -0.0004(9) -0.0019(9)
    C6 0.0151(10) 0.0168(10) 0.0269(12) -0.0038(8) 0.0001(9) -0.0007(10)
    C7 0.0221(11) 0.0184(11) 0.0314(13) -0.0003(9) 0.0002(9) -0.0002(10)
    C8 0.0305(12) 0.0234(12) 0.0327(14) -0.0010(10) 0.0030(10) -0.0079(11)
    C9 0.0332(13) 0.0285(13) 0.0232(12) -0.0066(10) -0.0002(10) -0.0006(11)
    C10 0.0315(13) 0.0210(12) 0.0326(14) -0.0021(10) -0.0039(10) 0.0030(11)
    C11 0.0258(11) 0.0179(11) 0.0289(13) -0.0008(9) 0.0017(10) -0.0029(10)
    O1 0.0257(8) 0.0159(7) 0.0303(9) -0.0028(6) -0.0007(7) -0.0015(7)
    O2 0.0230(8) 0.0158(7) 0.0324(9) -0.0014(6) 0.0062(7) 0.0014(7)
    O3 0.0229(7) 0.0152(7) 0.0253(9) -0.0048(6) -0.0002(6) 0.0004(7)
_geom_special_details
;
All s.u.'s (except the s.u. in the dihedral angle between two l.s. planes) are
estimated using the full covariance matrix. The cell s.u.'s are taken into
account individually in the estimation of s.u.'s in distances, angles and
torsion angles; correlations between s.u.'s in cell parameters are only used
when they are defined by crystal symmetry. An approximate (isotropic)
treatment of cell s.u.'s is used for estimating s.u.'s involving l.s. planes.
;
loop_
    _geom_bond_atom_site_label_1
    _geom_bond_atom_site_label_2
    _geom_bond_site_symmetry_2
    _geom_bond_distance
    _geom_bond_publ_flag
    C1 O1 . 1.222(3) ?
    C1 O3 . 1.342(2) ?
    C1 C2 . 1.501(3) ?
    C2 C3 . 1.505(3) ?
    C2 H2A . 0.99 ?
    C2 H2B . 0.99 ?
    C3 O2 . 1.218(2) ?
    C3 C4 . 1.500(3) ?
    C4 C5 . 1.517(3) ?
    C4 H4A . 0.99 ?
    C4 H4B . 0.99 ?
    C5 O3 . 1.472(2) ?
    C5 C6 . 1.502(3) ?
    C5 H5 . 1 ?
    C6 C7 . 1.388(3) ?
    C6 C11 . 1.395(3) ?
    C7 C8 . 1.385(3) ?
    C7 H7 . 0.95 ?
    C8 C9 . 1.381(3) ?
    C8 H8 . 0.95 ?
    C9 C10 . 1.391(3) ?
    C9 H9 . 0.95 ?
    C10 C11 . 1.385(3) ?
    C10 H10 . 0.95 ?
    C11 H11 . 0.95 ?
loop_
    _geom_angle_atom_site_label_1
    _geom_angle_atom_site_label_2
    _geom_angle_atom_site_label_3
    _geom_angle_site_symmetry_1
    _geom_angle_site_symmetry_3
    _geom_angle
    _geom_angle_publ_flag
    O1 C1 O3 . . 118.69(19) ?
    O1 C1 C2 . . 123.9(2) ?
    O3 C1 C2 . . 117.43(18) ?
    C1 C2 C3 . . 112.66(18) ?
    C1 C2 H2A . . 109.1 ?
    C3 C2 H2A . . 109.1 ?
    C1 C2 H2B . . 109.1 ?
    C3 C2 H2B . . 109.1 ?
    H2A C2 H2B . . 107.8 ?
    O2 C3 C4 . . 123.38(19) ?
    O2 C3 C2 . . 121.6(2) ?
    C4 C3 C2 . . 115.03(18) ?
    C3 C4 C5 . . 112.35(17) ?
    C3 C4 H4A . . 109.1 ?
    C5 C4 H4A . . 109.1 ?
    C3 C4 H4B . . 109.1 ?
    C5 C4 H4B . . 109.1 ?
    H4A C4 H4B . . 107.9 ?
    O3 C5 C6 . . 106.59(17) ?
    O3 C5 C4 . . 109.98(16) ?
    C6 C5 C4 . . 112.73(17) ?
    O3 C5 H5 . . 109.2 ?
    C6 C5 H5 . . 109.2 ?
    C4 C5 H5 . . 109.2 ?
    C7 C6 C11 . . 119.4(2) ?
    C7 C6 C5 . . 119.53(19) ?
    C11 C6 C5 . . 121.03(19) ?
    C8 C7 C6 . . 120.3(2) ?
    C8 C7 H7 . . 119.8 ?
    C6 C7 H7 . . 119.8 ?
    C9 C8 C7 . . 120.3(2) ?
    C9 C8 H8 . . 119.9 ?
    C7 C8 H8 . . 119.9 ?
    C8 C9 C10 . . 119.8(2) ?
    C8 C9 H9 . . 120.1 ?
    C10 C9 H9 . . 120.1 ?
    C11 C10 C9 . . 120.2(2) ?
    C11 C10 H10 . . 119.9 ?
    C9 C10 H10 . . 119.9 ?
    C10 C11 C6 . . 120.0(2) ?
    C10 C11 H11 . . 120 ?
    C6 C11 H11 . . 120 ?
    C1 O3 C5 . . 117.72(16) ?
loop_
    _geom_torsion_atom_site_label_1
    _geom_torsion_atom_site_label_2
    _geom_torsion_atom_site_label_3
    _geom_torsion_atom_site_label_4
    _geom_torsion_site_symmetry_1
    _geom_torsion_site_symmetry_2
    _geom_torsion_site_symmetry_3
    _geom_torsion_site_symmetry_4
    _geom_torsion
    _geom_torsion_publ_flag
    O1 C1 C2 C3 . . . . 139.8(2) ?
    O3 C1 C2 C3 . . . . -40.6(3) ?
    C1 C2 C3 O2 . . . . -141.94(19) ?
    C1 C2 C3 C4 . . . . 37.3(2) ?
    O2 C3 C4 C5 . . . . -173.43(19) ?
    C2 C3 C4 C5 . . . . 7.4(2) ?
    C3 C4 C5 O3 . . . . -50.7(2) ?
    C3 C4 C5 C6 . . . . -169.46(17) ?
    O3 C5 C6 C7 . . . . 137.70(18) ?
    C4 C5 C6 C7 . . . . -101.5(2) ?
    O3 C5 C6 C11 . . . . -44.2(2) ?
    C4 C5 C6 C11 . . . . 76.5(2) ?
    C11 C6 C7 C8 . . . . 0.4(3) ?
    C5 C6 C7 C8 . . . . 178.5(2) ?
    C6 C7 C8 C9 . . . . -0.1(3) ?
    C7 C8 C9 C10 . . . . 0.0(3) ?
    C8 C9 C10 C11 . . . . -0.2(3) ?
    C9 C10 C11 C6 . . . . 0.5(3) ?
    C7 C6 C11 C10 . . . . -0.6(3) ?
    C5 C6 C11 C10 . . . . -178.68(19) ?
    O1 C1 O3 C5 . . . . 174.97(17) ?
    C2 C1 O3 C5 . . . . -4.6(3) ?
    C6 C5 O3 C1 . . . . 173.64(17) ?
    C4 C5 O3 C1 . . . . 51.1(2) ?
_iucr_refine_instructions_details
;
TITL ef12003
CELL  0.71073  16.9888   5.4501  19.7350   90.000   90.000   90.000
ZERR     8.00   0.0006   0.0002   0.0008    0.000    0.000    0.000
LATT   1
SYMM  1/2 - X, - Y, 1/2 + Z
SYMM  1/2 + X, 1/2 - Y, - Z
SYMM  - X, 1/2 + Y, 1/2 - Z
SFAC  C    H    O
UNIT  88   80   24
MERG   2
SHEL   99 0.81
FMAP   2
PLAN   10
SIZE     0.03   0.14   0.17
ACTA
BOND   $H
CONF
L.S.   4
TEMP  -173.00
WGHT    0.039000    1.827200
FVAR       0.11809
C1    1    0.159918    0.265495    0.228190    11.00000    0.01392    0.01641 =
         0.02900   -0.00050   -0.00098    0.00040
C2    1    0.134873    0.064629    0.275565    11.00000    0.02129    0.01806 =
         0.02303   -0.00037    0.00095    0.00131
AFIX  23
H2A   2    0.120278    0.137608    0.319751    11.00000   -1.20000
H2B   2    0.179861   -0.047415    0.283262    11.00000   -1.20000
AFIX   0
C3    1    0.066301   -0.080816    0.248834    11.00000    0.01898    0.01024 =
         0.03071    0.00240    0.00099    0.00383
C4    1    0.066991   -0.124139    0.173771    11.00000    0.01831    0.01466 =
         0.02793   -0.00022    0.00010   -0.00130
AFIX  23
H4A   2    0.022218   -0.035710    0.152926    11.00000   -1.20000
H4B   2    0.059787   -0.301496    0.164881    11.00000   -1.20000
AFIX   0
C5    1    0.143009   -0.039098    0.140931    11.00000    0.01929    0.01250 =
         0.02737   -0.00186   -0.00040    0.00109
AFIX  13
H5    2    0.186942   -0.148925    0.155674    11.00000   -1.20000
AFIX   0
C6    1    0.138749   -0.038393    0.064903    11.00000    0.01508    0.01684 =
         0.02688   -0.00074    0.00007   -0.00383
C7    1    0.173177   -0.228364    0.028633    11.00000    0.02214    0.01837 =
         0.03144   -0.00016    0.00019   -0.00025
AFIX  43
H7    2    0.200218   -0.355412    0.051963    11.00000   -1.20000
AFIX   0
C8    1    0.168302   -0.233616   -0.041405    11.00000    0.03048    0.02339 =
         0.03272   -0.00791    0.00298   -0.00101
AFIX  43
H8    2    0.192114   -0.364034   -0.065897    11.00000   -1.20000
AFIX   0
C9    1    0.128975   -0.050094   -0.075803    11.00000    0.03320    0.02848 =
         0.02317   -0.00062   -0.00017   -0.00663
AFIX  43
H9    2    0.125720   -0.054154   -0.123846    11.00000   -1.20000
AFIX   0
C10   1    0.094163    0.140633   -0.039858    11.00000    0.03152    0.02102 =
         0.03261    0.00302   -0.00394   -0.00206
AFIX  43
H10   2    0.067202    0.267306   -0.063413    11.00000   -1.20000
AFIX   0
C11   1    0.098693    0.146414    0.030210    11.00000    0.02579    0.01792 =
         0.02888   -0.00286    0.00169   -0.00083
AFIX  43
H11   2    0.074510    0.276295    0.054650    11.00000   -1.20000
AFIX   0
O1    3    0.179787    0.470159    0.246753    11.00000    0.02566    0.01589 =
         0.03032   -0.00146   -0.00069   -0.00278
O2    3    0.014173   -0.154023    0.286090    11.00000    0.02302    0.01577 =
         0.03245    0.00138    0.00622   -0.00141
O3    3    0.160727    0.214373    0.161695    11.00000    0.02288    0.01519 =
         0.02527    0.00043   -0.00022   -0.00477
HKLF 4
REM  ef12003
REM R1 =  0.0465 for   1322 Fo > 4sig(Fo)  and  0.0721 for all   1804 data
REM    127 parameters refined using      0 restraints
END
WGHT      0.0390      1.8273
REM Highest difference peak  0.288,  deepest hole -0.247,  1-sigma level  0.052
Q1    1   0.1211 -0.0729  0.2650  11.00000  0.05    0.29
Q2    1  -0.0180 -0.3192  0.2105  11.00000  0.05    0.24
Q3    1   0.1606 -0.2401  0.1653  11.00000  0.05    0.23
Q4    1   0.1382 -0.0425  0.1026  11.00000  0.05    0.21
Q5    1   0.1784  0.4606  0.3032  11.00000  0.05    0.21
Q6    1   0.1630 -0.1023 -0.0501  11.00000  0.05    0.20
Q7    1   0.1565 -0.2478  0.2375  11.00000  0.05    0.19
Q8    1   0.0629 -0.2474 -0.1397  11.00000  0.05    0.18
Q9    1   0.1535  0.1281  0.2469  11.00000  0.05    0.18
Q10   1   0.1734  0.2121  0.0450  11.00000  0.05    0.17
;
