# Supplementary material for: 6-Phenyl­oxane-2,4-dione
Source: Acta Crystallogr Sect E Struct Rep Online. 2012 Dec 12;69(Pt 1):o69. doi: 10.1107/S1600536812049781 (PMC3588319; doi:10.1107/S1600536812049781)
Supplement: Supplementary file 2 [file e-69-00o69-Isup2.hkl]

#
# h,k,l, Fc-squared, Fo-squared, sigma(Fo-squared) and status flag
#
data_I
_shelx_title ' ef12003'
_shelx_refln_list_code          4
_shelx_F_calc_maximum      264.03
_exptl_crystal_F_000       800.00
_reflns_d_resolution_high  0.8100
 
loop_
 _symmetry_equiv_pos_as_xyz
 'x, y, z'
 '-x+1/2, -y, z+1/2'
 'x+1/2, -y+1/2, -z'
 '-x, y+1/2, -z+1/2'
 '-x, -y, -z'
 'x-1/2, y, -z-1/2'
 '-x-1/2, y-1/2, z'
 'x, -y-1/2, z-1/2'
 
_cell_length_a    16.9888
_cell_length_b     5.4501
_cell_length_c    19.7350
_cell_angle_alpha  90.000
_cell_angle_beta   90.000
_cell_angle_gamma  90.000
 
_shelx_F_squared_multiplier     1.000
 
loop_
 _refln_index_h
 _refln_index_k
 _refln_index_l
 _refln_F_squared_calc
 _refln_F_squared_meas
 _refln_F_squared_sigma
 _refln_observed_status
   2   0   0       39.20       17.78      7.24 o
   4   0   0    69711.78    69078.69   1004.02 o
   6   0   0    26466.98    27271.66    364.11 o
   8   0   0      735.01      705.21     18.22 o
  10   0   0     2056.00     2142.56     35.80 o
  12   0   0     4643.91     4640.88     68.40 o
  14   0   0      339.89      361.31     18.44 o
  16   0   0       30.75       33.98     16.88 o
  18   0   0       23.75       18.51     17.12 o
  20   0   0      165.14      126.51     22.27 o
   2   1   0      556.96      514.19      9.78 o
   4   1   0       91.53       93.04      7.78 o
   6   1   0     6137.55     5731.37     63.73 o
   8   1   0      706.44      733.41     14.75 o
  10   1   0       84.99       55.99      7.53 o
  12   1   0       10.99       29.97      9.04 o
  14   1   0      527.62      542.25     15.60 o
  16   1   0      246.89      282.54     14.64 o
  18   1   0     2008.39     2052.92     30.10 o
  20   1   0       40.47       50.06     15.51 o
   0   2   0       50.47      122.76     11.16 o
   2   2   0       25.59       23.76      7.50 o
   4   2   0      988.33     1190.59     15.39 o
   6   2   0     1266.43     1219.98     16.10 o
   8   2   0     1689.83     1799.32     25.65 o
  10   2   0        2.67       12.68      7.63 o
  12   2   0     4213.46     4216.90     42.75 o
  14   2   0      893.43      927.56     18.44 o
  16   2   0     1878.26     1811.90     37.94 o
  18   2   0     1756.82     1721.43     35.72 o
  20   2   0       20.28        5.41     15.78 o
   2   3   0     1409.21     1377.07     21.50 o
   4   3   0      857.66      874.50     16.22 o
   6   3   0       40.27       82.91      7.55 o
   8   3   0      769.08      799.48     15.33 o
  10   3   0       39.21       41.62     10.14 o
  12   3   0     3006.89     2773.35     31.87 o
  14   3   0        0.21       -4.04     10.44 o
  16   3   0      815.05      686.99     17.60 o
  18   3   0        3.29       35.07     15.60 o
   0   4   0      568.07      571.80     24.81 o
   2   4   0     4989.69     4928.14     58.64 o
   4   4   0     1647.45     1674.06     29.40 o
   6   4   0     6536.03     6216.16     72.38 o
   8   4   0      113.03      216.55     20.79 o
  10   4   0     1847.79     1749.54     34.14 o
  12   4   0      144.46      174.45     17.26 o
  14   4   0      166.97      187.29     15.64 o
  16   4   0       82.64      150.78     23.71 o
   2   5   0      576.42      753.55     22.38 o
   4   5   0       97.14      124.43     14.81 o
   6   5   0     1040.55      999.93     25.44 o
   8   5   0      401.27      355.37     22.07 o
  10   5   0        5.47       27.03     19.27 o
  12   5   0       25.69       35.53     21.03 o
  14   5   0       19.42       45.30     24.63 o
   0   6   0      148.45      250.66     24.73 o
   2   6   0      206.45      220.36     18.36 o
   4   6   0      348.41      467.18     20.11 o
   6   6   0       96.29      152.12     16.75 o
   8   6   0      233.13      187.31     23.17 o
   1   1   1    12304.18    12635.47     91.15 o
   2   1   1     6266.73     6179.04     40.83 o
   3   1   1     7604.60     8005.41     51.10 o
   4   1   1     5306.86     5555.85     38.46 o
   5   1   1     4866.52     4730.95     36.04 o
   6   1   1      235.68      304.66      8.26 o
   7   1   1     1196.14     1192.42     11.26 o
   8   1   1      671.35      686.73      8.99 o
   9   1   1       38.50       57.20      4.99 o
  10   1   1      725.47      765.63     10.02 o
  11   1   1      231.67      225.59      6.53 o
  12   1   1     2011.41     1997.61     19.13 o
  13   1   1       74.12       78.48      6.45 o
  14   1   1        0.33        7.21      7.43 o
  15   1   1       44.17       47.23      8.28 o
  16   1   1     1365.08     1467.33     22.81 o
  17   1   1      104.85      111.81      9.48 o
  18   1   1       48.18      130.69     15.21 o
  19   1   1       26.01       23.13     13.29 o
  20   1   1       51.93       66.42     10.83 o
   0   2   1     7431.49     7231.16     78.45 o
   1   2   1       17.71       23.84      4.45 o
   2   2   1     3915.89     3772.05     31.80 o
   3   2   1      199.93      234.74      5.37 o
   4   2   1     2338.76     2246.14     17.61 o
   5   2   1      803.75      842.02      8.87 o
   6   2   1       13.12       19.56      5.84 o
   7   2   1      471.05      526.03      8.31 o
   8   2   1     1014.70     1166.45     25.63 o
   9   2   1     1064.93     1014.38     12.49 o
  10   2   1       89.20      102.00      5.90 o
  11   2   1      378.68      396.79      8.06 o
  12   2   1      540.28      539.71     12.01 o
  13   2   1     1329.69     1267.56     14.37 o
  14   2   1      237.64      250.95     12.12 o
  15   2   1       42.00       56.80      7.82 o
  16   2   1      248.18      338.13     16.80 o
  17   2   1      382.55      394.78     11.50 o
  18   2   1        7.21       84.16     15.43 o
  19   2   1       68.37       74.22     11.53 o
  20   2   1       24.49       30.36     12.84 o
   1   3   1      142.22      189.69     11.19 o
   2   3   1      689.82      775.71     10.83 o
   3   3   1       73.85      139.45     12.16 o
   4   3   1       73.36      103.33      9.71 o
   5   3   1      256.22      258.17      6.15 o
   6   3   1     1290.17     1291.46     11.98 o
   7   3   1     1043.08     1061.98     11.36 o
   8   3   1      226.02      269.24      6.64 o
   9   3   1       82.30      122.52      6.34 o
  10   3   1      268.43      331.53     10.88 o
  11   3   1     1456.06     1491.01     16.87 o
  12   3   1      760.58      817.74     19.03 o
  13   3   1        7.92       13.52      7.22 o
  14   3   1      132.39      141.94      8.30 o
  15   3   1      883.63      877.55     14.72 o
  16   3   1       43.49       50.75      8.51 o
  17   3   1       14.99       25.66     10.31 o
  18   3   1      415.68      495.28     17.22 o
   0   4   1      461.44      507.18     15.37 o
   1   4   1      771.63      748.82     13.29 o
   2   4   1      348.15      372.54     15.57 o
   3   4   1      865.48      809.47     15.06 o
   4   4   1      240.78      251.65      8.85 o
   5   4   1      442.12      456.48     10.70 o
   6   4   1        2.15       16.47      8.34 o
   7   4   1      296.68      292.16      9.03 o
   8   4   1     1462.94     1402.64     17.17 o
   9   4   1      473.38      489.43     12.43 o
  10   4   1      202.28      238.19     10.97 o
  11   4   1       21.57       15.67      9.95 o
  12   4   1      206.15      221.26     11.69 o
  13   4   1      167.45      146.03     11.29 o
  14   4   1        1.17       12.86      9.86 o
  15   4   1      153.11      150.75     11.57 o
  16   4   1        1.92        3.87     11.31 o
   1   5   1       28.86       39.65      8.94 o
   2   5   1      177.38      233.20     10.91 o
   3   5   1      549.40      570.01     14.33 o
   4   5   1      172.29      179.96     10.98 o
   5   5   1      134.21      119.71     10.12 o
   6   5   1      154.54      161.20     10.12 o
   7   5   1      310.29      317.63     11.41 o
   8   5   1       39.08       32.69     11.08 o
   9   5   1      140.29       99.61     13.67 o
  10   5   1      220.93      221.17     15.45 o
  11   5   1        0.11       17.85     13.96 o
  12   5   1       57.74       53.73     14.92 o
  13   5   1       10.92        9.50     15.01 o
  14   5   1      127.00      162.66     16.96 o
   0   6   1       21.59       37.56     15.25 o
   1   6   1      635.26      668.20     16.59 o
   2   6   1      254.64      295.44     13.68 o
   3   6   1      283.07      310.97     13.76 o
   4   6   1       20.54       26.66     11.08 o
   5   6   1      472.71      487.40     15.34 o
   6   6   1       87.68       97.39     11.54 o
   7   6   1       74.59       98.95     13.19 o
   8   6   1       16.15        7.14     14.71 o
   9   6   1       72.86       68.91     15.55 o
   0   0   2     8026.14     7651.43    333.08 o
   1   0   2     6971.36     6547.03     86.73 o
   2   0   2     2132.21     1867.26     18.59 o
   3   0   2      687.47      645.71      9.51 o
   4   0   2     4624.68     4744.34     40.70 o
   5   0   2     2023.66     1819.44     17.92 o
   6   0   2     7359.32     7201.86     61.74 o
   7   0   2     2039.12     1845.38     18.83 o
   8   0   2      728.19      747.10     12.60 o
   9   0   2       12.38       10.64      6.80 o
  10   0   2     1390.41     1447.68     18.70 o
  11   0   2     3650.77     3506.44     35.95 o
  12   0   2      252.05      236.05      9.80 o
  13   0   2      133.80      139.98      9.86 o
  14   0   2      914.77     1006.83     18.66 o
  15   0   2      228.11      249.73     12.82 o
  16   0   2      621.27      620.39     17.70 o
  17   0   2       89.46      127.16     13.22 o
  18   0   2       26.82       48.63     13.35 o
  19   0   2       39.19       54.83     15.09 o
  20   0   2       95.31       99.32     16.49 o
   1   1   2      239.98      268.34      5.24 o
   2   1   2     3213.74     2911.47     21.00 o
   3   1   2     1512.15     1352.71     11.43 o
   4   1   2    36109.73    33598.54    218.92 o
   5   1   2     1688.90     1546.67     12.28 o
   6   1   2      984.57      893.86      8.45 o
   7   1   2     2761.75     2452.82     17.64 o
   8   1   2     6963.73     6748.93     43.66 o
   9   1   2      133.45      136.35      5.11 o
  10   1   2     1062.33      998.69     10.33 o
  11   1   2      133.56      129.42      5.45 o
  12   1   2      386.88      405.82      7.49 o
  13   1   2      146.55      150.92      6.80 o
  14   1   2       32.63       41.24      7.63 o
  15   1   2      531.53      536.07     11.41 o
  16   1   2      735.94      764.50     15.69 o
  17   1   2        1.79       10.01      9.13 o
  18   1   2       26.50       27.29      9.77 o
  19   1   2      167.48      204.23     11.44 o
  20   1   2        4.74       30.07     12.16 o
   0   2   2     3733.85     4296.23     48.25 o
   1   2   2      427.68      425.28      8.00 o
   2   2   2      957.55     1081.36     12.33 o
   3   2   2        0.00        4.91      4.08 o
   4   2   2      207.16      253.73      5.11 o
   5   2   2      316.40      327.62      6.17 o
   6   2   2       12.04       25.35      4.26 o
   7   2   2       58.44       74.95      4.50 o
   8   2   2     3636.80     3570.61     27.29 o
   9   2   2       93.12      125.71      9.21 o
  10   2   2      292.10      338.96      7.13 o
  11   2   2      105.29      136.52      6.98 o
  12   2   2      270.17      271.88      7.50 o
  13   2   2      122.58      189.98     12.71 o
  14   2   2      641.95      678.64     11.86 o
  15   2   2       69.83       70.18      8.36 o
  16   2   2      368.11      359.80     10.93 o
  17   2   2      186.13      196.11     10.56 o
  18   2   2       10.96       10.39     10.71 o
  19   2   2      138.53      127.17     12.56 o
   1   3   2     1092.11     1103.38     12.50 o
   2   3   2     1553.45     1587.51     16.19 o
   3   3   2     1605.99     1636.74     17.46 o
   4   3   2       53.64       89.07      5.88 o
   5   3   2        3.31        9.62      4.73 o
   6   3   2      620.89      644.67      9.30 o
   7   3   2      379.34      379.87      7.69 o
   8   3   2      188.07      160.05      6.13 o
   9   3   2      859.12      848.28     12.55 o
  10   3   2     2430.71     2247.75     22.40 o
  11   3   2       99.35      101.16      8.06 o
  12   3   2       13.12        9.42      6.85 o
  13   3   2      626.90      595.50     11.01 o
  14   3   2     1215.72     1190.98     15.18 o
  15   3   2        0.26       -0.36      8.18 o
  16   3   2      332.05      327.03     11.17 o
  17   3   2       88.67       81.47     11.76 o
  18   3   2       16.60       22.14     12.10 o
   0   4   2        1.71        2.86      9.81 o
   1   4   2      303.11      352.27      9.54 o
   2   4   2      589.88      609.87     13.17 o
   3   4   2        0.14        7.26      6.59 o
   4   4   2      653.61      614.82     12.39 o
   5   4   2      779.01      788.91     13.58 o
   6   4   2       46.40       49.22      7.29 o
   7   4   2       86.29      105.35      7.81 o
   8   4   2        4.90       54.05      8.24 o
   9   4   2      457.59      484.47     13.09 o
  10   4   2      147.07      153.06     11.06 o
  11   4   2        2.40       -9.88      9.88 o
  12   4   2       50.18       53.22     10.79 o
  13   4   2       48.37       39.62     11.00 o
  14   4   2      295.82      317.90     11.79 o
  15   4   2      197.56      213.65     11.52 o
  16   4   2      595.38      612.72     18.71 o
   1   5   2        7.19       15.15      8.85 o
   2   5   2     4430.95     4203.32     39.87 o
   3   5   2       13.99       18.39      9.59 o
   4   5   2      553.75      597.09     13.98 o
   5   5   2       26.47       29.90      9.57 o
   6   5   2      214.21      228.40     10.77 o
   7   5   2      303.19      280.51     11.22 o
   8   5   2      539.60      552.08     15.44 o
   9   5   2      110.45      120.77     14.11 o
  10   5   2       30.99       35.54     13.70 o
  11   5   2       77.04       56.59     16.66 o
  12   5   2      247.18      272.20     16.84 o
  13   5   2        0.07       -0.39     15.00 o
   0   6   2       65.77      128.59     16.73 o
   1   6   2        1.82       11.81     10.93 o
   2   6   2       30.13       55.93     11.57 o
   3   6   2        0.35       16.14     10.95 o
   4   6   2      431.59      482.39     18.67 o
   5   6   2       16.06       13.63     10.54 o
   6   6   2      702.07      704.85     18.30 o
   7   6   2       28.76       13.82     13.36 o
   8   6   2        0.26      -13.63     13.63 o
   9   6   2        0.00       14.39     15.15 o
   1   1   3      383.45      409.26      6.44 o
   2   1   3      119.34      120.07      5.34 o
   3   1   3        6.83       29.57      4.23 o
   4   1   3     8424.90     8236.94     55.23 o
   5   1   3      151.31      215.81      5.62 o
   6   1   3      101.02      131.61      4.18 o
   7   1   3      144.49      247.76      5.61 o
   8   1   3      378.50      375.09      6.27 o
   9   1   3     1236.90     1171.38     10.92 o
  10   1   3      875.54      838.38     10.04 o
  11   1   3      318.32      333.46      7.01 o
  12   1   3      192.94      192.90      6.57 o
  13   1   3      144.42      146.23      6.79 o
  14   1   3       50.55       72.52      7.71 o
  15   1   3      123.37      132.03      8.50 o
  16   1   3      206.13      230.69      9.80 o
  17   1   3        3.23       -1.62      9.13 o
  18   1   3      160.30      185.38     11.03 o
  19   1   3        5.94        9.02     12.25 o
  20   1   3      208.03      200.24     14.27 o
   0   2   3     3328.33     3090.31     36.15 o
   1   2   3      885.89      891.57     10.79 o
   2   2   3     1294.09     1246.52     12.56 o
   3   2   3     3398.47     3442.79     25.42 o
   4   2   3     1144.85     1142.53     11.62 o
   5   2   3      254.98      245.54      5.45 o
   6   2   3      178.99      156.39      5.18 o
   7   2   3     2109.54     2143.04     17.24 o
   8   2   3      315.84      358.41      8.05 o
   9   2   3      880.68      856.39     10.23 o
  10   2   3      139.36      137.39      7.05 o
  11   2   3       14.10       19.95      5.81 o
  12   2   3      257.64      256.27      7.46 o
  13   2   3      203.51      198.20      7.53 o
  14   2   3        5.14       23.30      7.04 o
  15   2   3        3.55        4.81      8.41 o
  16   2   3      148.93      171.38      9.89 o
  17   2   3        1.20       10.16     10.52 o
  18   2   3      206.72      188.63     13.59 o
  19   2   3      131.42      135.66     13.98 o
   1   3   3      785.56      887.80     11.76 o
   2   3   3      497.26      576.80     10.04 o
   3   3   3      278.65      277.93      6.98 o
   4   3   3      128.38      144.22      6.60 o
   5   3   3       40.16       34.75      5.36 o
   6   3   3      385.66      369.45      7.89 o
   7   3   3      144.49      171.97      6.01 o
   8   3   3      362.64      385.55      7.51 o
   9   3   3      876.53      869.36     11.69 o
  10   3   3       12.07       25.02      7.11 o
  11   3   3      288.98      295.29      8.92 o
  12   3   3      140.55      138.36      7.77 o
  13   3   3        7.27       11.78      7.32 o
  14   3   3       92.54       97.27      8.41 o
  15   3   3      182.67      153.61      9.07 o
  16   3   3      116.34      107.34     11.05 o
  17   3   3       98.12       88.93     12.74 o
  18   3   3       84.10      104.37     13.58 o
   0   4   3       27.24       24.57      8.26 o
   1   4   3      633.52      633.56     11.06 o
   2   4   3       32.26       22.91      6.23 o
   3   4   3        3.96       14.06      6.31 o
   4   4   3       18.54       14.58      6.72 o
   5   4   3      569.60      556.41     11.76 o
   6   4   3      488.77      489.03     11.42 o
   7   4   3      751.00      719.58     13.72 o
   8   4   3     1336.22     1260.42     17.27 o
   9   4   3      407.03      392.44     12.44 o
  10   4   3      119.70      113.15     13.47 o
  11   4   3      184.58      160.76     11.51 o
  12   4   3       16.52        3.18     10.83 o
  13   4   3        5.73        5.56     10.63 o
  14   4   3      194.35      224.70     11.62 o
  15   4   3       46.65       40.31     11.53 o
  16   4   3      241.58      262.79     14.11 o
   1   5   3        2.78       -4.83      9.21 o
   2   5   3      881.44      911.44     17.57 o
   3   5   3      109.01      123.39     10.15 o
   4   5   3       28.73       39.63      9.48 o
   5   5   3        4.51       15.46      9.48 o
   6   5   3        0.04       -4.52      9.49 o
   7   5   3      195.22      212.24     10.84 o
   8   5   3       92.86      117.64     13.64 o
   9   5   3       22.81       40.10     13.56 o
  10   5   3      154.39      160.57     17.92 o
  11   5   3       15.78       31.21     14.44 o
  12   5   3      124.07      119.55     15.71 o
  13   5   3        6.76       -0.12     14.18 o
   0   6   3        4.99        4.18     16.04 o
   1   6   3      330.31      310.33     15.24 o
   2   6   3       98.17      113.70     11.50 o
   3   6   3      195.78      218.74     12.76 o
   4   6   3        0.43      -10.83     10.83 o
   5   6   3        0.01        4.82     10.94 o
   6   6   3        2.67        0.17     11.57 o
   7   6   3       21.63        7.08     13.39 o
   8   6   3      317.27      321.16     19.14 o
   9   6   3      307.65      334.11     18.37 o
   0   0   4    33272.30    31445.40    468.76 o
   1   0   4     4785.65     4711.61     56.43 o
   2   0   4       23.41       21.75     10.49 o
   3   0   4     1207.31     1078.71     20.28 o
   4   0   4      162.61      152.34      5.83 o
   5   0   4      642.51      556.28     10.03 o
   6   0   4     1196.45     1149.39     14.71 o
   7   0   4      656.34      587.31     11.20 o
   8   0   4     2338.36     2299.99     25.51 o
   9   0   4      770.21      855.02     13.95 o
  10   0   4     1313.63     1258.97     17.75 o
  11   0   4     3555.39     3380.33     39.60 o
  12   0   4     1870.49     1835.53     26.08 o
  13   0   4        1.47       21.49     10.16 o
  14   0   4      756.69      768.70     19.64 o
  15   0   4       10.02       26.62     11.85 o
  16   0   4       61.59       57.08     12.94 o
  17   0   4      494.70      494.16     19.18 o
  18   0   4      187.34      180.85     15.80 o
  19   0   4       97.01       72.35     23.23 o
  20   0   4      159.28      180.27     22.42 o
   1   1   4      571.41      548.73      7.86 o
   2   1   4      353.81      296.88      7.04 o
   3   1   4      134.01      113.21      5.18 o
   4   1   4      723.32      789.67      8.99 o
   5   1   4     2968.29     2680.60     20.45 o
   6   1   4     1454.93     1389.57     11.73 o
   7   1   4     2127.13     1931.54     14.78 o
   8   1   4     1344.09     1302.86     11.50 o
   9   1   4       59.00       63.05      4.80 o
  10   1   4      136.41      144.04      5.28 o
  11   1   4      324.64      306.18      7.02 o
  12   1   4       22.96       13.14      5.82 o
  13   1   4      283.39      263.35      8.03 o
  14   1   4       77.62       71.44      7.89 o
  15   1   4      412.09      381.56     10.26 o
  16   1   4       26.93       40.94      8.85 o
  17   1   4       55.28       64.28     10.21 o
  18   1   4      274.53      250.77     13.41 o
  19   1   4       76.38       58.60     13.63 o
  20   1   4      183.51      189.99     16.20 o
   0   2   4      149.94      184.24      8.40 o
   1   2   4     1814.37     1804.76     16.16 o
   2   2   4      100.67      124.98      5.45 o
   3   2   4       19.79       42.86      4.78 o
   4   2   4      130.13      182.87      5.77 o
   5   2   4     2187.44     2277.48     20.76 o
   6   2   4      162.62      210.43      5.76 o
   7   2   4      420.53      414.91      7.72 o
   8   2   4     1029.96     1079.53     12.00 o
   9   2   4      132.85      162.88      5.98 o
  10   2   4       39.74       51.40      5.62 o
  11   2   4     1210.16     1239.31     13.11 o
  12   2   4       21.93       35.01      6.37 o
  13   2   4        2.67       16.04      6.88 o
  14   2   4       16.85       37.32      8.03 o
  15   2   4      149.77      169.12     10.11 o
  16   2   4      337.90      306.15     13.20 o
  17   2   4      171.54      209.55     15.82 o
  18   2   4        6.93        2.99     12.33 o
  19   2   4       23.42       44.26     13.33 o
   1   3   4      795.59      788.25     11.92 o
   2   3   4     3023.52     3104.10     26.95 o
   3   3   4     1185.06     1186.62     13.98 o
   4   3   4     2284.30     2270.14     21.51 o
   5   3   4       99.41      122.30      5.86 o
   6   3   4      655.35      690.08     10.52 o
   7   3   4      151.41      147.89      6.28 o
   8   3   4      402.92      378.82      8.40 o
   9   3   4      343.50      331.82      8.61 o
  10   3   4        0.09       -7.13      7.13 o
  11   3   4      127.70      132.77      8.54 o
  12   3   4       87.86       88.88      8.14 o
  13   3   4       74.14       72.62      8.22 o
  14   3   4        0.70        1.01      8.61 o
  15   3   4       17.35       13.44      9.93 o
  16   3   4       16.10       12.76     11.05 o
  17   3   4       27.48       30.09     12.44 o
  18   3   4        3.59        4.59     12.33 o
   0   4   4        6.64       22.45      8.61 o
   1   4   4      129.48      146.21      7.47 o
   2   4   4     1094.68     1046.87     14.56 o
   3   4   4       50.38       55.81      6.78 o
   4   4   4        0.71       15.63      7.00 o
   5   4   4      507.61      511.36     11.08 o
   6   4   4      712.13      671.60     14.19 o
   7   4   4      210.19      222.15      8.68 o
   8   4   4      929.83      876.80     14.50 o
   9   4   4      384.75      415.56     12.74 o
  10   4   4       78.90       74.34     10.55 o
  11   4   4       23.47       26.58     12.43 o
  12   4   4      123.79      116.40     12.88 o
  13   4   4      331.45      327.07     13.94 o
  14   4   4      267.97      331.53     13.15 o
  15   4   4       68.95       63.91     11.89 o
  16   4   4       32.73       50.19     13.42 o
   1   5   4       40.01       41.90      9.64 o
   2   5   4       57.64       69.95      9.54 o
   3   5   4      195.76      179.19     10.34 o
   4   5   4      577.31      565.77     13.73 o
   5   5   4       22.65       21.32     10.61 o
   6   5   4       81.08       93.81     10.31 o
   7   5   4      160.66      165.36     11.14 o
   8   5   4      778.21      780.14     20.59 o
   9   5   4      419.18      421.10     17.19 o
  10   5   4      480.37      480.99     18.08 o
  11   5   4        0.02        2.02     14.06 o
  12   5   4       20.86       19.24     13.82 o
  13   5   4       36.59       33.19     16.25 o
   0   6   4       83.65       93.83     17.52 o
   1   6   4       33.45       38.64     11.38 o
   2   6   4       34.12       50.02     11.06 o
   3   6   4       16.52       31.61     11.29 o
   4   6   4      110.46      124.57     12.00 o
   5   6   4        4.41        8.75     11.42 o
   6   6   4        5.91        5.50     11.64 o
   7   6   4       42.79       36.65     15.08 o
   8   6   4      133.99      122.70     15.93 o
   1   1   5     1944.08     1907.10     17.24 o
   2   1   5     1663.61     1552.06     14.65 o
   3   1   5     1117.83     1073.81     11.81 o
   4   1   5     3394.50     3324.06     27.74 o
   5   1   5      167.27      161.55      4.97 o
   6   1   5      100.53      129.76      4.39 o
   7   1   5     4624.55     4867.08     32.06 o
   8   1   5      195.35      186.57      4.86 o
   9   1   5      359.47      356.01      6.62 o
  10   1   5      779.25      720.66      9.32 o
  11   1   5      634.11      698.00      9.62 o
  12   1   5      263.64      253.11      8.52 o
  13   1   5        3.14       12.89      6.69 o
  14   1   5       40.83       52.56      7.76 o
  15   1   5      354.50      342.44     10.49 o
  16   1   5      192.62      208.23     11.54 o
  17   1   5       16.72       31.72     10.84 o
  18   1   5        0.10       11.39     12.09 o
  19   1   5      177.80      166.77     15.50 o
  20   1   5        7.95       30.16     15.18 o
   0   2   5     1147.19     1082.57     17.30 o
   1   2   5       65.46       80.67      5.25 o
   2   2   5       40.02       42.00      4.90 o
   3   2   5      252.76      281.81      7.27 o
   4   2   5      207.95      209.64      6.45 o
   5   2   5        0.07       19.41      5.53 o
   6   2   5      457.83      447.04      9.37 o
   7   2   5       14.58       27.05      4.75 o
   8   2   5      413.89      436.61      8.16 o
   9   2   5      260.47      263.22      6.41 o
  10   2   5       29.03       27.23      5.47 o
  11   2   5      614.29      613.02     10.38 o
  12   2   5      593.18      563.50     10.41 o
  13   2   5      521.14      519.27     16.27 o
  14   2   5       42.53       27.80      8.95 o
  15   2   5      198.73      196.83     11.92 o
  16   2   5        8.97        9.73     11.19 o
  17   2   5        0.07        7.82     11.90 o
  18   2   5       56.38       58.68     12.81 o
  19   2   5       13.23        9.48     13.31 o
   1   3   5      172.46      231.08      7.15 o
   2   3   5       29.79       39.34      5.99 o
   3   3   5     2690.42     2904.89     24.80 o
   4   3   5      115.82      126.31      6.74 o
   5   3   5     1278.24     1351.55     15.50 o
   6   3   5      135.80      131.60      6.64 o
   7   3   5      102.36      112.13      6.64 o
   8   3   5        8.30       12.88      6.33 o
   9   3   5      174.27      186.36      8.17 o
  10   3   5       64.82       71.36      8.02 o
  11   3   5       43.94       48.77      7.83 o
  12   3   5      628.50      597.69     11.63 o
  13   3   5        0.71       15.83      8.82 o
  14   3   5       16.05       10.78      9.24 o
  15   3   5        3.83        5.74     10.60 o
  16   3   5       19.33       -0.87     11.74 o
  17   3   5        0.18       -4.01     12.33 o
  18   3   5       67.32       83.57     13.59 o
   0   4   5      264.40      249.96     12.11 o
   1   4   5        7.52       11.70      7.12 o
   2   4   5        2.58        4.47      6.64 o
   3   4   5       38.71       44.30      6.96 o
   4   4   5      241.23      235.52      8.80 o
   5   4   5      183.01      177.94      8.56 o
   6   4   5      574.31      569.30     13.87 o
   7   4   5        4.41        7.84      7.95 o
   8   4   5      829.99      790.35     15.91 o
   9   4   5        0.09       11.15      9.79 o
  10   4   5      174.67      158.54     11.34 o
  11   4   5       60.13       44.93     10.89 o
  12   4   5        0.58       -0.52     10.93 o
  13   4   5       96.01       93.06     12.20 o
  14   4   5       44.81       51.77     11.48 o
  15   4   5       40.70       25.55     11.57 o
  16   4   5      148.13      159.17     13.59 o
   1   5   5       22.90       40.55     10.67 o
   2   5   5      611.43      592.96     13.75 o
   3   5   5       70.41       72.90      9.61 o
   4   5   5      354.59      344.35     12.26 o
   5   5   5       21.56        9.99     10.95 o
   6   5   5        0.32       -2.10     10.70 o
   7   5   5       48.23       38.11     11.79 o
   8   5   5      351.44      314.57     17.21 o
   9   5   5        1.31       12.58     14.67 o
  10   5   5      206.94      206.71     17.10 o
  11   5   5        1.49        2.24     14.55 o
  12   5   5       50.52       50.73     15.11 o
  13   5   5        2.54        4.15     14.24 o
   0   6   5      367.95      405.54     27.72 o
   1   6   5        2.10        3.12     11.19 o
   2   6   5       92.79       89.72     12.58 o
   3   6   5       21.31       14.09     11.35 o
   4   6   5       15.59       14.11     11.22 o
   5   6   5        0.11       -2.44     11.23 o
   6   6   5      115.98      135.12     14.92 o
   7   6   5        6.67       16.32     15.23 o
   8   6   5      607.68      606.45     20.89 o
   0   0   6     2869.89     2961.83     42.01 o
   1   0   6      426.68      427.95     10.80 o
   2   0   6      226.77      277.60     17.49 o
   3   0   6      676.90      701.06     13.99 o
   4   0   6      316.51      340.24     10.31 o
   5   0   6       44.25       43.32      6.32 o
   6   0   6      558.70      592.49     10.85 o
   7   0   6       74.59       84.40      6.32 o
   8   0   6      193.05      237.26      8.09 o
   9   0   6     1648.06     1666.32     20.71 o
  10   0   6       26.13       10.78      8.44 o
  11   0   6      435.78      460.33     11.74 o
  12   0   6      505.97      525.00     13.12 o
  13   0   6       13.17       21.12     11.23 o
  14   0   6       38.89       38.49     11.28 o
  15   0   6      410.73      425.37     18.58 o
  16   0   6      816.16      802.21     27.98 o
  17   0   6      358.67      312.71     23.17 o
  18   0   6      168.89      147.95     19.91 o
  19   0   6        0.49       -3.89     19.30 o
  20   0   6      120.92      143.12     22.42 o
   1   1   6     1199.75     1040.42     10.55 o
   2   1   6      106.56      102.62      4.84 o
   3   1   6      340.29      352.86      8.82 o
   4   1   6       14.80       25.93      5.34 o
   5   1   6     1319.77     1220.47     13.49 o
   6   1   6      447.16      425.28      7.63 o
   7   1   6     1056.56      973.62      9.83 o
   8   1   6       16.39       11.84      4.33 o
   9   1   6       43.60       38.12      4.58 o
  10   1   6      161.24      170.97      6.89 o
  11   1   6      128.05      118.82      5.90 o
  12   1   6        1.64        1.82      6.09 o
  13   1   6      100.99       84.30      7.38 o
  14   1   6       78.04       57.61      8.81 o
  15   1   6       87.54       86.53     10.35 o
  16   1   6        5.44       -2.05     10.25 o
  17   1   6        3.49       19.14     11.69 o
  18   1   6       60.52       63.86     13.43 o
  19   1   6      109.27      116.31     15.35 o
  20   1   6        4.15       27.02     15.64 o
   0   2   6    10298.08    10869.70    128.39 o
   1   2   6      369.08      372.94      7.80 o
   2   2   6     1104.27     1140.76     12.13 o
   3   2   6       46.23       56.69      5.45 o
   4   2   6     2791.84     3054.49     27.56 o
   5   2   6      547.48      568.47     10.30 o
   6   2   6     1388.58     1378.45     14.46 o
   7   2   6       29.90       40.87      5.46 o
   8   2   6      340.50      316.83      7.46 o
   9   2   6       37.90       40.22      5.43 o
  10   2   6      116.73      131.30      6.21 o
  11   2   6       66.20       77.49      6.60 o
  12   2   6       48.22       41.50      7.24 o
  13   2   6       74.65       72.66      8.76 o
  14   2   6       45.78       46.65      9.72 o
  15   2   6        0.06      -10.06     10.62 o
  16   2   6      268.27      248.17     14.02 o
  17   2   6        8.01       12.09     11.89 o
  18   2   6        0.00       -2.94     13.10 o
  19   2   6       20.94       24.68     15.25 o
   1   3   6       75.29       89.99      6.45 o
   2   3   6        1.26       15.00      5.93 o
   3   3   6      318.19      315.78      8.12 o
   4   3   6      490.03      487.28     10.92 o
   5   3   6      199.04      229.87      8.46 o
   6   3   6       16.81       18.29      6.16 o
   7   3   6       21.82       19.79      6.24 o
   8   3   6       99.01       80.33      6.93 o
   9   3   6       66.04       78.93      7.81 o
  10   3   6       34.02       45.56      8.49 o
  11   3   6       89.82       85.95      8.68 o
  12   3   6       19.57       14.56      8.80 o
  13   3   6       70.03       51.19      9.67 o
  14   3   6       18.38       24.54      9.93 o
  15   3   6        2.02       -5.20     10.70 o
  16   3   6        1.54       -6.05     11.85 o
  17   3   6       14.55       -0.29     12.47 o
  18   3   6        8.57        4.93     13.29 o
   0   4   6      331.96      339.65     14.47 o
   1   4   6       22.68       13.74      7.24 o
   2   4   6        0.62        0.57      7.21 o
   3   4   6        0.86        5.00      6.98 o
   4   4   6      133.45      157.48      8.46 o
   5   4   6        0.02       -2.65      7.76 o
   6   4   6       86.01       96.52      8.89 o
   7   4   6       93.31       92.11      9.50 o
   8   4   6       69.95       73.63     10.03 o
   9   4   6       29.03       51.50     10.26 o
  10   4   6       23.88       41.87     10.67 o
  11   4   6       39.78       62.06     11.32 o
  12   4   6        0.29        6.57     11.21 o
  13   4   6      154.38      167.19     12.26 o
  14   4   6        6.27      -11.50     11.50 o
  15   4   6       43.32       45.60     12.25 o
  16   4   6       58.28       34.21     13.74 o
   1   5   6       85.66       85.86      9.79 o
   2   5   6        9.21       11.20      9.65 o
   3   5   6      294.74      291.80     11.80 o
   4   5   6      509.95      455.53     13.82 o
   5   5   6       50.33       61.13     11.33 o
   6   5   6        8.54       14.24     10.88 o
   7   5   6      101.16       89.98     14.54 o
   8   5   6       38.00       26.65     14.54 o
   9   5   6      322.07      303.49     17.73 o
  10   5   6       24.44       51.53     16.03 o
  11   5   6        1.16        4.88     14.42 o
  12   5   6      434.86      431.83     18.55 o
  13   5   6       36.63       66.55     16.13 o
   0   6   6      103.87       87.00     16.25 o
   1   6   6        1.35       -7.47     11.05 o
   2   6   6       59.41       59.21     11.33 o
   3   6   6        0.50       29.83     11.37 o
   4   6   6       72.88       49.58     11.75 o
   5   6   6       42.55       71.21     12.68 o
   6   6   6      170.77      201.62     15.97 o
   7   6   6      107.04      122.16     15.88 o
   1   1   7     1611.88     1604.59     14.34 o
   2   1   7     1507.45     1513.80     15.28 o
   3   1   7        0.01       19.25      6.01 o
   4   1   7     2098.86     2065.98     20.11 o
   5   1   7     1300.29     1271.41     14.65 o
   6   1   7       53.86       76.18      5.62 o
   7   1   7      273.66      246.52      6.85 o
   8   1   7      279.81      278.83      7.20 o
   9   1   7       42.40       30.21      5.26 o
  10   1   7      262.46      233.46      6.21 o
  11   1   7      141.63      151.99      6.18 o
  12   1   7      339.07      316.56      8.93 o
  13   1   7      124.06      123.15      8.86 o
  14   1   7        1.85       -9.18      9.18 o
  15   1   7        2.29       -1.28      9.76 o
  16   1   7      137.03      145.94     12.92 o
  17   1   7       12.83       13.92     12.68 o
  18   1   7       45.78       67.21     13.80 o
  19   1   7        4.37       15.28     14.18 o
   0   2   7      142.87      126.43      8.49 o
   1   2   7      373.71      363.90      7.93 o
   2   2   7      196.43      215.88      6.06 o
   3   2   7       94.71      131.45      5.87 o
   4   2   7        2.24        5.88      6.59 o
   5   2   7     1546.25     1463.63     17.33 o
   6   2   7      262.81      306.61      8.27 o
   7   2   7      368.82      385.21      8.85 o
   8   2   7      102.28      111.48      5.92 o
   9   2   7       35.63       46.09      5.48 o
  10   2   7        2.42       -7.21      7.21 o
  11   2   7      271.69      263.19      8.75 o
  12   2   7       63.48       68.65      8.55 o
  13   2   7      357.71      359.45     11.37 o
  14   2   7      112.15      122.03     10.29 o
  15   2   7       76.50       90.40     11.32 o
  16   2   7       11.13        5.80     11.46 o
  17   2   7       37.35       24.43     14.03 o
  18   2   7      102.97       93.76     15.35 o
  19   2   7       59.20       56.76     15.85 o
   1   3   7     1254.24     1274.67     14.51 o
   2   3   7       33.58       60.97      7.13 o
   3   3   7       59.62       58.23      7.01 o
   4   3   7      251.28      250.38      7.66 o
   5   3   7      280.75      286.08      8.64 o
   6   3   7       35.72       33.59      7.24 o
   7   3   7      382.98      378.02     10.26 o
   8   3   7        3.13        3.01      6.70 o
   9   3   7       63.18       74.83      7.92 o
  10   3   7        0.18        2.86      8.51 o
  11   3   7       60.53       69.58      9.30 o
  12   3   7      170.77      183.19     10.53 o
  13   3   7       42.04       36.24      9.68 o
  14   3   7       30.39       34.71     10.69 o
  15   3   7        0.26       -3.08     10.88 o
  16   3   7        1.18        5.18     12.17 o
  17   3   7       12.57       14.97     12.98 o
   0   4   7        0.11        3.74     12.77 o
   1   4   7       14.85        1.86      7.51 o
   2   4   7       17.02       21.72      7.59 o
   3   4   7      112.25      109.89      8.24 o
   4   4   7      208.50      181.18     10.29 o
   5   4   7        0.15        7.27      8.65 o
   6   4   7      120.60      100.35      9.23 o
   7   4   7       85.64       73.67      9.15 o
   8   4   7      662.03      625.18     15.33 o
   9   4   7      278.44      261.21     12.86 o
  10   4   7       78.89       72.93     13.86 o
  11   4   7      447.01      421.84     14.16 o
  12   4   7       23.30        6.40     11.52 o
  13   4   7      132.94      117.10     12.21 o
  14   4   7       13.62       31.25     12.67 o
  15   4   7        2.39        3.11     13.24 o
   1   5   7       39.31       47.97     10.53 o
   2   5   7      482.00      448.04     17.94 o
   3   5   7       84.70       99.18     10.60 o
   4   5   7      264.93      258.95     13.05 o
   5   5   7       75.58       95.96     11.68 o
   6   5   7        0.15        1.38     14.40 o
   7   5   7       35.56       39.06     17.33 o
   8   5   7      158.29      181.18     16.22 o
   9   5   7      119.56      127.65     16.16 o
  10   5   7      157.98      173.78     15.93 o
  11   5   7       42.59       41.32     15.32 o
  12   5   7        0.41       19.04     15.24 o
   0   6   7      496.79      507.79     31.16 o
   1   6   7      309.54      337.10     13.60 o
   2   6   7        4.30       14.30     11.36 o
   3   6   7       97.34      114.44     12.21 o
   4   6   7       14.24       13.96     11.85 o
   5   6   7      178.87      188.17     13.47 o
   6   6   7       32.22       36.84     14.47 o
   7   6   7       18.04       15.69     14.75 o
   0   0   8      366.88      434.35     14.28 o
   1   0   8     5933.45     6169.23     58.51 o
   2   0   8      804.33      839.81     16.84 o
   3   0   8     3085.19     3087.56     37.10 o
   4   0   8      181.53      225.33     10.74 o
   5   0   8      709.47      732.91     15.98 o
   6   0   8      389.50      413.04     12.45 o
   7   0   8      386.63      376.16     10.61 o
   8   0   8     1190.46     1173.23     18.48 o
   9   0   8     1569.79     1558.95     22.30 o
  10   0   8        0.00        1.66      7.26 o
  11   0   8       57.75       70.86      8.23 o
  12   0   8      161.74      165.85     10.72 o
  13   0   8       25.69       13.60     18.07 o
  14   0   8      145.45      119.21     16.68 o
  15   0   8      137.54      163.56     21.38 o
  16   0   8       21.47       23.65     17.33 o
  17   0   8      526.90      461.63     22.80 o
  18   0   8       30.79       12.91     19.00 o
  19   0   8       77.99       69.13     20.60 o
   1   1   8     1201.16     1085.91     11.23 o
   2   1   8      219.53      242.37      6.58 o
   3   1   8     1560.32     1473.62     16.76 o
   4   1   8      492.57      473.88     11.00 o
   5   1   8      630.25      585.98     10.56 o
   6   1   8       22.42       18.89      5.55 o
   7   1   8        7.87        1.78      5.64 o
   8   1   8      278.88      262.88      7.07 o
   9   1   8       87.67       69.53      5.50 o
  10   1   8        2.39       -4.61      6.31 o
  11   1   8      150.37      127.99      7.74 o
  12   1   8        1.49       -6.77      7.43 o
  13   1   8        9.41       -3.62      8.22 o
  14   1   8        1.14       -9.20      9.97 o
  15   1   8       94.92       75.47     12.11 o
  16   1   8        4.93       11.23     12.12 o
  17   1   8       25.49       22.96     13.04 o
  18   1   8       24.49       24.76     13.69 o
  19   1   8       38.20       25.80     15.04 o
   0   2   8     1852.51     1817.34     26.46 o
   1   2   8       45.52       57.42      5.69 o
   2   2   8       60.51       54.93      5.68 o
   3   2   8      154.20      161.64      6.05 o
   4   2   8        7.85        4.86      6.53 o
   5   2   8      349.58      378.49     13.64 o
   6   2   8      220.07      183.98      7.78 o
   7   2   8      426.42      426.11      9.54 o
   8   2   8     1388.47     1377.98     15.50 o
   9   2   8      403.03      399.25      9.46 o
  10   2   8        6.58        3.71      7.25 o
  11   2   8        0.15       -4.22      8.12 o
  12   2   8      382.16      379.88     12.61 o
  13   2   8      533.49      484.28     17.57 o
  14   2   8       82.20       88.31     10.35 o
  15   2   8       18.39       13.68     10.98 o
  16   2   8       20.17       20.12     13.47 o
  17   2   8       27.96       14.44     13.79 o
  18   2   8       24.96       40.09     15.04 o
   1   3   8      264.48      249.08      9.12 o
   2   3   8      160.35      168.64      8.16 o
   3   3   8        0.02        1.56      7.34 o
   4   3   8      263.55      262.18      8.34 o
   5   3   8       19.93        3.35      7.49 o
   6   3   8       34.31        7.09      8.39 o
   7   3   8        2.12       -5.17      8.11 o
   8   3   8       32.65       49.32      8.03 o
   9   3   8       23.81       21.03      8.30 o
  10   3   8       84.17       72.35      8.95 o
  11   3   8        8.54        6.48      9.20 o
  12   3   8       26.79       23.05      9.71 o
  13   3   8       62.29       45.59      9.99 o
  14   3   8       99.12       80.75     11.15 o
  15   3   8        4.68       -1.18     11.81 o
  16   3   8       20.73       34.37     13.24 o
  17   3   8        0.88        3.09     14.76 o
   0   4   8      355.80      332.40     14.02 o
   1   4   8        0.96        4.20      7.75 o
   2   4   8        4.48        7.20      8.63 o
   3   4   8       33.79       26.06      8.85 o
   4   4   8        1.67        2.82      8.65 o
   5   4   8      151.74      173.49     10.83 o
   6   4   8       39.00       44.98      9.93 o
   7   4   8       52.14       60.06      9.46 o
   8   4   8      157.25      142.73     13.01 o
   9   4   8        0.02       -1.96     10.54 o
  10   4   8       38.97       29.78     11.94 o
  11   4   8        7.39       12.01     12.02 o
  12   4   8      114.15       99.71     13.20 o
  13   4   8       38.49       36.68     12.60 o
  14   4   8       27.61       37.93     12.84 o
  15   4   8       21.46       11.81     13.51 o
   1   5   8      140.98      175.81     11.92 o
   2   5   8      224.35      187.30     11.37 o
   3   5   8      369.50      378.51     20.92 o
   4   5   8      594.45      557.91     17.55 o
   5   5   8       49.53       66.38     13.15 o
   6   5   8      223.29      194.93     14.27 o
   7   5   8        3.58        1.03     13.82 o
   8   5   8       56.51       49.37     15.74 o
   9   5   8       31.81        9.20     15.34 o
  10   5   8       18.21       11.94     14.65 o
  11   5   8        3.07       -6.26     14.83 o
  12   5   8       70.07       73.20     16.04 o
   0   6   8       71.79       60.76     16.24 o
   1   6   8        0.12       12.89     11.22 o
   2   6   8      102.09      103.73     11.80 o
   3   6   8        1.79        6.82     13.66 o
   4   6   8        0.04        5.12     13.17 o
   5   6   8       32.56       13.22     14.12 o
   6   6   8       75.96       69.25     15.20 o
   1   1   9     5681.51     5857.42     44.48 o
   2   1   9      187.88      229.89      6.83 o
   3   1   9     1186.59     1366.79     17.62 o
   4   1   9      875.25      818.48     13.95 o
   5   1   9       38.88       69.25      6.89 o
   6   1   9      954.04      934.80     11.79 o
   7   1   9     1368.64     1405.06     14.72 o
   8   1   9       11.86       17.15      6.02 o
   9   1   9        0.38        2.43      6.20 o
  10   1   9      337.45      320.35      8.23 o
  11   1   9       94.45       87.15      7.70 o
  12   1   9      759.42      735.11     13.55 o
  13   1   9      147.14      148.31     11.97 o
  14   1   9       66.62       53.64     11.78 o
  15   1   9      266.32      221.70     13.41 o
  16   1   9       85.13       80.31     13.17 o
  17   1   9        7.51        2.00     13.12 o
  18   1   9       28.67       27.12     14.22 o
  19   1   9      108.48       85.01     15.35 o
   0   2   9      232.59      245.27      9.57 o
   1   2   9      130.47      127.95      6.33 o
   2   2   9      184.50      190.83      6.64 o
   3   2   9       56.79       66.45      5.70 o
   4   2   9      328.49      300.93      8.61 o
   5   2   9      792.28      765.92     14.30 o
   6   2   9        0.59       -2.73      8.06 o
   7   2   9      183.82      162.38      8.24 o
   8   2   9      226.27      239.80      8.28 o
   9   2   9       71.17       57.10      7.36 o
  10   2   9      113.51       94.83      7.93 o
  11   2   9       16.61       20.30      7.79 o
  12   2   9        1.10        1.51      8.59 o
  13   2   9       15.99       21.60      9.71 o
  14   2   9       16.15       12.26     10.62 o
  15   2   9       28.22       19.63     12.86 o
  16   2   9       97.25      107.14     14.33 o
  17   2   9      339.25      303.51     16.52 o
  18   2   9        4.14       22.71     16.11 o
   1   3   9      758.98      748.62     15.26 o
   2   3   9       14.06       19.46      7.50 o
   3   3   9      253.73      264.92      8.01 o
   4   3   9      656.13      617.83     13.88 o
   5   3   9      203.92      222.76      9.71 o
   6   3   9       52.15       50.17      8.46 o
   7   3   9        0.33       -5.09      8.93 o
   8   3   9        7.60       19.48      8.52 o
   9   3   9       40.97       60.20      8.88 o
  10   3   9      451.98      416.35     11.51 o
  11   3   9      577.18      514.43     15.46 o
  12   3   9      210.77      217.51     11.25 o
  13   3   9      277.47      295.40     11.71 o
  14   3   9        0.25       -1.07     10.85 o
  15   3   9      205.91      192.72     12.52 o
  16   3   9      358.40      358.53     17.01 o
  17   3   9       12.13       -1.86     14.78 o
   0   4   9     1528.67     1473.25     47.40 o
   1   4   9      134.30      140.33     10.40 o
   2   4   9       22.70       13.36      9.46 o
   3   4   9        3.84       -3.62      9.02 o
   4   4   9      121.48      122.01     10.37 o
   5   4   9      236.60      212.65     12.52 o
   6   4   9       32.86       33.96     10.45 o
   7   4   9        1.36       28.10     10.82 o
   8   4   9       12.16        6.63     10.48 o
   9   4   9        0.07      -11.54     11.54 o
  10   4   9       15.11        8.36     13.34 o
  11   4   9      222.55      215.73     15.19 o
  12   4   9        2.98       13.15     14.44 o
  13   4   9        0.99       10.02     12.57 o
  14   4   9       30.52       32.52     13.26 o
   1   5   9       14.36       19.29     11.40 o
   2   5   9       12.71        1.60     12.06 o
   3   5   9      351.83      344.17     27.60 o
   4   5   9       13.14       27.16     12.49 o
   5   5   9      213.93      196.00     14.23 o
   6   5   9       39.07       59.96     14.53 o
   7   5   9      284.30      284.61     18.23 o
   8   5   9        0.84      -15.04     15.04 o
   9   5   9      135.85      151.33     18.99 o
  10   5   9       17.97        7.91     16.39 o
  11   5   9       18.75       21.89     16.95 o
   0   6   9      656.15      635.85     49.50 o
   1   6   9       36.79       84.13     13.06 o
   2   6   9        9.56        9.38     13.03 o
   3   6   9        3.54       27.27     15.96 o
   4   6   9       75.78       39.17     15.33 o
   5   6   9        0.58        2.33     15.69 o
   0   0  10    21651.55    23920.26    310.82 o
   1   0  10        0.05       17.04     11.04 o
   2   0  10     1943.08     2009.51     22.53 o
   3   0  10      489.05      653.72     17.92 o
   4   0  10     6913.82     7387.51     82.94 o
   5   0  10      561.25      620.24     17.39 o
   6   0  10      940.18      974.69     19.49 o
   7   0  10      121.24      137.29     10.96 o
   8   0  10     2318.57     2273.26     32.45 o
   9   0  10      295.43      317.41     16.14 o
  10   0  10      693.18      670.37     18.95 o
  11   0  10       31.66       25.30     13.92 o
  12   0  10      937.18      997.47     23.49 o
  13   0  10      194.20      179.16     17.08 o
  14   0  10        1.44       12.86     16.56 o
  15   0  10      331.71      333.60     20.65 o
  16   0  10       10.08       16.55     19.20 o
  17   0  10      525.66      465.39     23.84 o
  18   0  10       25.07       16.89     20.26 o
  19   0  10       17.20      -20.82     20.82 o
   1   1  10      748.51      690.41      9.03 o
   2   1  10      186.81      189.71      6.53 o
   3   1  10     1336.72     1263.52     16.05 o
   4   1  10       41.88       66.81      6.87 o
   5   1  10        2.19        6.81      7.26 o
   6   1  10       33.82       36.21      6.90 o
   7   1  10       53.50       41.21      6.20 o
   8   1  10        6.84       -6.14      6.14 o
   9   1  10       69.50       55.57      6.77 o
  10   1  10       35.37       26.66      6.93 o
  11   1  10       67.49       61.76      8.44 o
  12   1  10      229.79      215.27     11.95 o
  13   1  10       80.98       81.70     10.78 o
  14   1  10      381.76      345.02     14.19 o
  15   1  10        5.13       24.95     12.55 o
  16   1  10        2.43       23.65     13.09 o
  17   1  10        0.06        3.71     13.65 o
  18   1  10       64.19       48.78     14.81 o
   0   2  10      155.85      210.13      9.66 o
   1   2  10       31.17       40.87      6.12 o
   2   2  10       79.63       72.36      6.22 o
   3   2  10        0.57        1.02      6.34 o
   4   2  10       35.92       31.87      7.37 o
   5   2  10       81.14      104.74      8.50 o
   6   2  10        0.77        8.94      8.24 o
   7   2  10        4.00        5.87      8.13 o
   8   2  10       20.96       26.35      7.53 o
   9   2  10        0.02       12.13      7.49 o
  10   2  10       15.77       23.59      8.18 o
  11   2  10       34.66       15.68      8.31 o
  12   2  10      209.91      206.95     10.36 o
  13   2  10        6.12       -6.28     11.06 o
  14   2  10      105.46      100.14     12.21 o
  15   2  10        0.35      -11.60     13.09 o
  16   2  10      315.85      320.57     24.09 o
  17   2  10        6.73       19.76     14.86 o
  18   2  10      276.41      248.12     25.80 o
   1   3  10        2.42        8.38      8.50 o
   2   3  10      143.85      158.36     10.00 o
   3   3  10      172.97      138.75      7.54 o
   4   3  10      183.10      175.35      7.60 o
   5   3  10      129.80      120.93      8.47 o
   6   3  10       59.95       38.45      8.29 o
   7   3  10      351.71      309.29     11.87 o
   8   3  10       88.17       75.45     10.07 o
   9   3  10       76.65       50.37      9.53 o
  10   3  10       13.55       18.37      9.25 o
  11   3  10      344.30      334.28     12.00 o
  12   3  10     1074.89      985.67     24.58 o
  13   3  10        1.55        9.99     10.84 o
  14   3  10       27.32       21.70     11.78 o
  15   3  10       24.59       28.08     13.07 o
  16   3  10      241.20      209.06     16.16 o
   0   4  10      864.09      840.53     26.60 o
   1   4  10      127.25      110.31     10.99 o
   2   4  10      228.56      201.46     11.01 o
   3   4  10       70.17       84.35     10.32 o
   4   4  10       27.07       22.47     11.57 o
   5   4  10       23.45       43.70     10.85 o
   6   4  10     2072.26     1882.00     28.18 o
   7   4  10      238.15      221.65     14.52 o
   8   4  10        0.03       23.85     12.42 o
   9   4  10        2.53       19.05     11.22 o
  10   4  10      203.92      166.86     14.69 o
  11   4  10       96.67       75.02     14.47 o
  12   4  10      113.79      102.90     14.46 o
  13   4  10        8.54       27.26     13.82 o
  14   4  10        2.30      -11.15     14.19 o
   1   5  10      570.21      561.90     39.79 o
   2   5  10      309.15      314.63     22.36 o
   3   5  10        4.08        4.23     16.37 o
   4   5  10      242.18      209.52     16.90 o
   5   5  10       42.67       41.60     14.33 o
   6   5  10       80.97       41.32     15.93 o
   7   5  10       67.95       67.10     16.61 o
   8   5  10        2.97        4.35     29.69 o
   9   5  10      117.06      111.27     18.61 o
  10   5  10       74.81       43.39     16.95 o
  11   5  10        7.65        7.70     17.16 o
   0   6  10      138.88      148.96     22.33 o
   1   6  10        0.13        3.27     14.31 o
   2   6  10       66.93       70.33     20.64 o
   3   6  10        4.04       15.10     16.53 o
   1   1  11      100.31      109.92      5.30 o
   2   1  11        5.08       13.58      5.75 o
   3   1  11       34.05       46.35      7.25 o
   4   1  11      781.30      769.50     13.10 o
   5   1  11      255.53      297.84      8.69 o
   6   1  11       22.07       10.31      7.93 o
   7   1  11       12.12       14.96      6.72 o
   8   1  11        1.27       22.02      6.50 o
   9   1  11       11.59       14.68      7.40 o
  10   1  11       21.54       33.64      8.55 o
  11   1  11       12.38       14.34      9.38 o
  12   1  11     1524.46     1500.10     23.96 o
  13   1  11        4.89        2.94     10.80 o
  14   1  11       17.52       30.44     12.34 o
  15   1  11      216.23      196.55     14.06 o
  16   1  11      204.22      177.16     14.74 o
  17   1  11      180.09      215.40     15.74 o
  18   1  11       40.74       72.33     15.72 o
   0   2  11      105.03       96.99      9.21 o
   1   2  11        2.03       -4.57      6.25 o
   2   2  11       10.43       -2.98      6.12 o
   3   2  11      574.74      539.20     11.64 o
   4   2  11      384.94      363.99     10.92 o
   5   2  11     1150.83     1179.39     16.30 o
   6   2  11      915.98      869.76     15.49 o
   7   2  11      162.47      177.49     11.00 o
   8   2  11      505.66      464.83     11.32 o
   9   2  11      439.26      410.05     10.06 o
  10   2  11       28.77       26.52      8.50 o
  11   2  11      121.01      126.33      9.69 o
  12   2  11       15.72       26.10     10.81 o
  13   2  11      209.34      195.14     12.53 o
  14   2  11       52.54       30.37     12.42 o
  15   2  11       10.84        5.90     13.79 o
  16   2  11       95.50      108.72     15.28 o
  17   2  11        0.94       15.69     15.19 o
   1   3  11       30.39       45.92     10.67 o
   2   3  11       77.10       96.10      8.23 o
   3   3  11      242.98      248.20      9.13 o
   4   3  11      508.15      481.78     13.64 o
   5   3  11      295.63      283.04     12.27 o
   6   3  11       34.42       32.90      9.77 o
   7   3  11      149.78      140.63     10.80 o
   8   3  11        2.19        0.87     10.16 o
   9   3  11       58.79       52.34     10.89 o
  10   3  11      609.69      628.28     18.10 o
  11   3  11      130.37      118.27     11.78 o
  12   3  11       15.93       17.56     10.99 o
  13   3  11      224.10      219.80     13.76 o
  14   3  11       51.56       49.53     13.06 o
  15   3  11      189.22      160.22     14.60 o
  16   3  11      189.03      168.51     16.28 o
   0   4  11     2105.97     2042.05     40.05 o
   1   4  11       56.37       68.89     11.02 o
   2   4  11        1.98       -3.06     10.73 o
   3   4  11      167.73      150.58     13.95 o
   4   4  11       38.23       44.45     13.19 o
   5   4  11        9.05       -3.71     10.85 o
   6   4  11      675.95      636.53     18.22 o
   7   4  11       92.28       84.41     11.91 o
   8   4  11      209.65      192.60     13.12 o
   9   4  11      133.12      101.05     12.32 o
  10   4  11      213.81      196.61     14.20 o
  11   4  11       71.26       47.07     13.66 o
  12   4  11      250.86      216.03     15.12 o
  13   4  11       76.64       73.76     14.53 o
   1   5  11       15.87       29.15     13.23 o
   2   5  11       14.57       19.17     16.04 o
   3   5  11       11.84      -14.58     14.58 o
   4   5  11      103.05      129.89     17.53 o
   5   5  11        3.90       -0.24     12.98 o
   6   5  11      246.10      246.88     18.41 o
   7   5  11        1.76       -4.51     14.59 o
   8   5  11       45.02       36.81     17.57 o
   9   5  11       22.28        6.08     15.48 o
  10   5  11      161.74      124.76     16.67 o
   0   6  11        2.72       13.87     27.37 o
   0   0  12      113.07      147.05     10.59 o
   1   0  12      198.81      186.10      7.77 o
   2   0  12      446.33      450.93     10.27 o
   3   0  12      162.52      197.75      8.03 o
   4   0  12      289.44      310.87     12.99 o
   5   0  12     1013.75     1019.64     19.04 o
   6   0  12        8.05       -2.16     11.60 o
   7   0  12      305.32      321.86     22.51 o
   8   0  12     1625.32     1645.99     29.90 o
   9   0  12      285.66      317.97     14.84 o
  10   0  12     1188.98     1282.75     26.05 o
  11   0  12      517.58      536.26     16.91 o
  12   0  12       56.20       69.90     13.37 o
  13   0  12       47.56       47.74     15.64 o
  14   0  12      214.26      228.22     20.19 o
  15   0  12      213.54      202.72     20.83 o
  16   0  12      669.56      713.58     41.31 o
  17   0  12       92.28       80.64     25.21 o
  18   0  12       24.45       43.32     27.43 o
   1   1  12      340.69      328.37      7.26 o
   2   1  12       85.19       93.19      7.45 o
   3   1  12      257.49      274.55      8.70 o
   4   1  12     3705.42     3656.63     31.89 o
   5   1  12      715.08      721.31     13.14 o
   6   1  12       91.03      100.57      8.59 o
   7   1  12      154.41      173.89      8.67 o
   8   1  12     2781.35     2767.50     28.13 o
   9   1  12      664.10      682.68     13.92 o
  10   1  12       24.77       35.70      8.99 o
  11   1  12      189.67      165.55     10.72 o
  12   1  12      139.20      112.88     10.86 o
  13   1  12      216.77      205.08     12.40 o
  14   1  12      513.20      521.75     17.42 o
  15   1  12      128.48      127.27     14.16 o
  16   1  12       88.49       70.13     14.50 o
  17   1  12       98.53      117.92     15.69 o
   0   2  12     1659.22     1646.34     24.45 o
   1   2  12       13.73       16.38      6.72 o
   2   2  12        0.20       -6.36      6.36 o
   3   2  12        0.84       11.07      7.09 o
   4   2  12        1.11       -8.66      8.66 o
   5   2  12        3.02       10.45      8.61 o
   6   2  12      108.05      106.88     10.73 o
   7   2  12       12.66       21.87      9.31 o
   8   2  12      299.40      288.76     10.10 o
   9   2  12        1.72       -0.41      8.64 o
  10   2  12      178.66      173.36     11.55 o
  11   2  12       20.37       18.23     15.09 o
  12   2  12       91.91       85.51     11.63 o
  13   2  12        0.00       -1.06     11.51 o
  14   2  12      198.22      197.54     13.60 o
  15   2  12        0.41       -5.49     14.20 o
  16   2  12      201.60      224.70     19.13 o
  17   2  12       96.13       94.96     16.51 o
   1   3  12      474.34      464.57     13.22 o
   2   3  12     2061.00     1971.73     26.04 o
   3   3  12     1633.43     1521.37     25.22 o
   4   3  12       36.23       62.04     13.79 o
   5   3  12        0.23        6.32     10.31 o
   6   3  12       67.99       80.27     10.56 o
   7   3  12      956.35      852.44     18.73 o
   8   3  12       59.15       36.73     10.93 o
   9   3  12      219.77      185.59     11.67 o
  10   3  12      323.42      284.84     12.65 o
  11   3  12      101.87       67.06     13.11 o
  12   3  12      323.11      275.61     17.07 o
  13   3  12      186.03      168.54     13.87 o
  14   3  12       20.44       -6.35     12.97 o
  15   3  12       21.92        1.63     14.09 o
   0   4  12      228.20      228.76     17.88 o
   1   4  12      357.19      356.31     14.70 o
   2   4  12       10.45       20.82     15.07 o
   3   4  12      220.59      201.25     15.82 o
   4   4  12        7.03      -13.14     13.14 o
   5   4  12      146.20      142.65     13.92 o
   6   4  12       55.17       67.19     12.88 o
   7   4  12        4.53       11.98     12.75 o
   8   4  12      332.23      307.24     15.43 o
   9   4  12       96.96      102.56     14.79 o
  10   4  12      405.25      402.38     17.38 o
  11   4  12       83.41       78.10     15.27 o
  12   4  12        8.09      -14.03     14.03 o
  13   4  12        3.64        7.50     18.34 o
   1   5  12       53.51       26.18     20.84 o
   2   5  12      408.72      322.43     17.37 o
   3   5  12       27.70       28.65     14.79 o
   4   5  12      209.85      162.23     16.38 o
   5   5  12       23.67       10.27     15.43 o
   6   5  12        0.13       -6.32     17.19 o
   7   5  12      148.86      132.22     16.29 o
   8   5  12       15.06       14.45     17.40 o
   9   5  12       49.09       38.70     15.99 o
   1   1  13       20.04       30.54      5.40 o
   2   1  13      340.09      267.55      8.04 o
   3   1  13       22.33       17.46      7.57 o
   4   1  13     2000.59     1926.06     20.39 o
   5   1  13        3.14       23.12      8.00 o
   6   1  13      181.14      194.07      9.32 o
   7   1  13      257.31      243.64     10.33 o
   8   1  13     1039.56      998.01     17.14 o
   9   1  13       15.01       35.41      9.85 o
  10   1  13      418.69      438.66     12.23 o
  11   1  13      494.26      522.21     15.10 o
  12   1  13       70.87       51.83     10.86 o
  13   1  13        3.62       18.11     11.74 o
  14   1  13        1.46       21.56     13.40 o
  15   1  13      134.61      141.07     14.80 o
  16   1  13      140.14      141.59     15.75 o
  17   1  13        2.59       26.37     15.38 o
   0   2  13       19.96       35.59      9.74 o
   1   2  13      456.68      427.93     10.15 o
   2   2  13       53.70       48.35      8.81 o
   3   2  13      846.70      830.02     16.24 o
   4   2  13       30.36       39.85      8.93 o
   5   2  13       80.71       76.97      9.55 o
   6   2  13      496.17      511.19     14.59 o
   7   2  13      632.48      662.55     15.15 o
   8   2  13     1333.24     1332.39     18.64 o
   9   2  13        5.58        8.72     11.19 o
  10   2  13      192.50      188.74     14.56 o
  11   2  13       84.73       52.87     11.08 o
  12   2  13        2.56      -11.48     11.48 o
  13   2  13       25.93       15.97     12.13 o
  14   2  13       34.38       29.70     12.98 o
  15   2  13       16.14       19.41     14.40 o
  16   2  13      382.27      406.99     18.67 o
   1   3  13      484.72      502.96     15.59 o
   2   3  13     1918.04     1959.89     28.78 o
   3   3  13       19.00       29.15     11.94 o
   4   3  13      459.19      448.85     15.66 o
   5   3  13      323.83      312.24     14.80 o
   6   3  13      179.21      202.03     14.15 o
   7   3  13       12.39       -1.88     11.97 o
   8   3  13       39.68       58.96     11.65 o
   9   3  13      169.42      166.71     11.42 o
  10   3  13      438.15      416.96     14.28 o
  11   3  13       21.44       46.25     14.61 o
  12   3  13      150.22      212.08     17.64 o
  13   3  13        6.22       -1.37     14.01 o
  14   3  13       15.33        5.88     15.37 o
  15   3  13        4.32        1.90     16.65 o
   0   4  13      499.63      508.30     24.86 o
   1   4  13      644.33      562.48     20.51 o
   2   4  13      134.55      123.41     14.58 o
   3   4  13       58.27       65.29     14.42 o
   4   4  13       43.57       53.16     14.50 o
   5   4  13      808.57      714.64     23.52 o
   6   4  13        0.76       -0.51     13.66 o
   7   4  13       73.28       64.17     17.96 o
   8   4  13      105.54      106.96     17.46 o
   9   4  13      475.55      456.16     16.30 o
  10   4  13       61.56       63.14     15.15 o
  11   4  13       37.77       31.98     15.43 o
  12   4  13       78.68       84.63     17.56 o
   1   5  13       10.51       22.60     17.29 o
   2   5  13       63.73       49.64     16.40 o
   3   5  13        4.84        8.46     14.99 o
   4   5  13      254.75      242.51     24.59 o
   5   5  13       70.26       49.89     16.18 o
   6   5  13       54.84       67.38     16.46 o
   7   5  13       17.11       23.78     16.74 o
   8   5  13       34.61       28.29     19.87 o
   0   0  14      303.23      332.82     22.87 o
   1   0  14     1354.93     1369.68     23.38 o
   2   0  14      105.03      124.61      8.86 o
   3   0  14       46.73       50.42     10.18 o
   4   0  14       53.23       71.47     10.90 o
   5   0  14      178.30      205.22     12.32 o
   6   0  14     1393.40     1395.86     23.83 o
   7   0  14     1276.20     1459.62     25.09 o
   8   0  14     5992.13     6149.60     73.12 o
   9   0  14      406.75      466.99     18.12 o
  10   0  14      377.19      404.37     19.94 o
  11   0  14      809.21      879.13     24.05 o
  12   0  14     1477.13     1534.28     39.21 o
  13   0  14     1333.56     1363.71     51.65 o
  14   0  14     1105.86     1205.55     42.54 o
  15   0  14        7.92       20.95     20.98 o
  16   0  14        0.11       -8.90     21.95 o
  17   0  14      721.92      745.99     43.26 o
   1   1  14      111.54      111.16      5.98 o
   2   1  14        0.58        4.98      7.45 o
   3   1  14      486.04      477.96     10.85 o
   4   1  14      201.84      232.57     10.05 o
   5   1  14        1.83        8.09     11.31 o
   6   1  14      178.58      184.62      9.77 o
   7   1  14      260.15      270.50     10.35 o
   8   1  14      173.30      205.76     10.54 o
   9   1  14       24.68       32.46     10.32 o
  10   1  14      904.65      881.26     18.10 o
  11   1  14        6.27       15.62     11.68 o
  12   1  14      478.17      456.84     14.02 o
  13   1  14      156.07      149.45     14.09 o
  14   1  14       59.82       55.83     14.24 o
  15   1  14      176.30      184.33     15.69 o
  16   1  14      159.32      157.74     16.53 o
   0   2  14      666.14      635.99     17.35 o
   1   2  14     1727.27     1698.96     25.21 o
   2   2  14      141.13      186.70     10.21 o
   3   2  14      195.96      237.81     10.92 o
   4   2  14     1513.76     1627.03     21.39 o
   5   2  14     1793.25     1853.54     23.50 o
   6   2  14      128.81      163.33     10.30 o
   7   2  14      219.10      246.16     10.81 o
   8   2  14      606.62      662.29     22.41 o
   9   2  14      371.13      379.49     13.03 o
  10   2  14      283.39      279.23     15.65 o
  11   2  14      478.98      461.21     16.72 o
  12   2  14       88.30       71.37     13.80 o
  13   2  14       11.24       12.06     13.30 o
  14   2  14       73.89       60.81     15.42 o
  15   2  14      104.34      130.82     16.01 o
   1   3  14       59.11       39.10     14.91 o
   2   3  14      879.04      832.89     20.97 o
   3   3  14       52.15       24.60     12.41 o
   4   3  14     1274.28     1257.02     24.63 o
   5   3  14        0.45       16.48     12.95 o
   6   3  14      245.80      217.35     14.96 o
   7   3  14       88.18       81.88     14.08 o
   8   3  14      331.13      346.94     17.06 o
   9   3  14      115.87       94.59     13.84 o
  10   3  14        1.42      -10.83     13.52 o
  11   3  14       64.35       59.00     15.83 o
  12   3  14      272.54      260.57     19.51 o
  13   3  14      144.40      170.90     17.93 o
  14   3  14      176.07      179.45     18.77 o
   0   4  14       95.25      109.93     26.31 o
   1   4  14      149.85      118.79     18.54 o
   2   4  14      189.56      152.12     16.93 o
   3   4  14      127.90      145.63     19.95 o
   4   4  14      525.14      553.77     27.45 o
   5   4  14      420.36      430.64     17.66 o
   6   4  14     1353.39     1320.31     42.09 o
   7   4  14      443.10      451.33     28.33 o
   8   4  14       34.30       35.85     15.14 o
   9   4  14       15.19       21.05     13.44 o
  10   4  14       32.20       11.23     17.97 o
  11   4  14      201.13      207.45     18.56 o
   1   5  14        6.52      -19.98     19.98 o
   2   5  14        5.74       10.57     28.77 o
   3   5  14       40.09       39.09     18.41 o
   4   5  14      146.81      134.47     17.86 o
   5   5  14       25.90       24.46     16.34 o
   6   5  14       61.97       47.18     17.04 o
   7   5  14       48.17       41.79     17.13 o
   1   1  15        9.91       28.39      7.45 o
   2   1  15      321.26      313.42      9.68 o
   3   1  15      893.91      953.08     15.86 o
   4   1  15      879.08      881.33     18.40 o
   5   1  15        0.00        0.81      9.00 o
   6   1  15        1.31       24.71      9.34 o
   7   1  15     1255.64     1333.06     18.53 o
   8   1  15      236.32      259.12     11.15 o
   9   1  15        2.16       -2.37     10.21 o
  10   1  15        3.30       -2.60     11.02 o
  11   1  15      834.98      813.93     19.84 o
  12   1  15      386.92      405.55     15.24 o
  13   1  15        1.41       -5.00     14.55 o
  14   1  15      158.44      177.20     15.49 o
  15   1  15      370.23      331.61     17.46 o
  16   1  15        0.20       -6.09     15.78 o
   0   2  15      367.84      358.80     18.45 o
   1   2  15       97.04       91.83      9.89 o
   2   2  15        4.80        3.41      9.64 o
   3   2  15      144.29      140.17     11.69 o
   4   2  15      731.59      731.31     16.53 o
   5   2  15      194.04      208.26     10.85 o
   6   2  15      604.86      584.21     15.22 o
   7   2  15      391.20      400.60     12.28 o
   8   2  15      261.63      255.57     11.72 o
   9   2  15        0.10        2.59     10.47 o
  10   2  15       64.13       61.90     12.15 o
  11   2  15       31.51       40.98     12.80 o
  12   2  15        3.55      -13.73     13.73 o
  13   2  15       56.13       57.34     14.84 o
  14   2  15       21.89        3.32     16.76 o
  15   2  15       32.46       29.97     16.58 o
   1   3  15     1407.19     1427.68     35.57 o
   2   3  15        2.18        6.32     13.78 o
   3   3  15      744.05      688.58     28.66 o
   4   3  15       97.89      151.65     14.18 o
   5   3  15      153.35      184.61     14.81 o
   6   3  15        5.21       -1.36     16.19 o
   7   3  15       95.01      100.09     14.97 o
   8   3  15        1.78       -7.91     13.51 o
   9   3  15        6.97      -13.53     13.53 o
  10   3  15      109.10      124.93     15.89 o
  11   3  15        7.12       15.22     15.86 o
  12   3  15      119.03      141.35     16.87 o
  13   3  15       34.68       12.11     16.19 o
   0   4  15      753.17      762.98     97.16 o
   1   4  15        8.09      -16.09     24.74 o
   2   4  15       17.88      -13.93     18.91 o
   3   4  15        2.82      -16.66     16.66 o
   4   4  15        3.75      -15.19     15.19 o
   5   4  15       77.69       79.99     15.51 o
   6   4  15       92.51      102.34     16.11 o
   7   4  15       10.65       -5.74     15.44 o
   8   4  15        6.34       23.74     15.98 o
   9   4  15      169.50      174.94     18.15 o
  10   4  15        1.83       15.79     17.13 o
   1   5  15       14.22      -18.37     18.37 o
   2   5  15      195.22      158.25     20.69 o
   3   5  15       44.92        8.44     19.17 o
   4   5  15        1.96      -11.07     29.28 o
   5   5  15       63.10       22.81     24.54 o
   0   0  16     1240.70     1206.74     32.26 o
   1   0  16       19.94       27.75     11.58 o
   2   0  16       16.47       18.27     11.08 o
   3   0  16       15.81        6.82     13.36 o
   4   0  16       76.91       56.62     12.24 o
   5   0  16      159.61      151.78     13.44 o
   6   0  16      673.97      730.23     20.83 o
   7   0  16      273.09      271.53     15.17 o
   8   0  16      257.74      274.99     15.77 o
   9   0  16        4.63       12.88     14.16 o
  10   0  16       73.89       63.13     16.16 o
  11   0  16       39.09       63.78     19.34 o
  12   0  16      626.87      629.38     41.57 o
  13   0  16        0.14      -14.05     32.60 o
  14   0  16      163.83      137.34     25.72 o
  15   0  16        4.41        2.81     25.11 o
   1   1  16       38.78       33.50      7.45 o
   2   1  16      526.86      505.31     13.40 o
   3   1  16      962.42      964.21     16.86 o
   4   1  16       65.58       81.38      9.39 o
   5   1  16      315.60      319.40     11.21 o
   6   1  16      420.93      447.29     18.87 o
   7   1  16      360.05      366.19     11.88 o
   8   1  16       55.91       55.52     10.38 o
   9   1  16      534.22      555.15     13.71 o
  10   1  16       11.11        0.52     10.75 o
  11   1  16        7.06       10.73     12.69 o
  12   1  16      279.75      283.97     16.16 o
  13   1  16       80.65       91.23     16.81 o
  14   1  16       11.46       -9.41     17.82 o
  15   1  16      269.64      304.81     19.71 o
   0   2  16     3363.19     3358.31    112.84 o
   1   2  16       26.47       71.35     19.59 o
   2   2  16      211.83      200.70     12.27 o
   3   2  16       20.46       54.64     10.78 o
   4   2  16      432.34      461.60     18.69 o
   5   2  16       86.12       97.53     10.65 o
   6   2  16     1144.05     1173.57     24.72 o
   7   2  16        7.20       12.78     10.37 o
   8   2  16      294.43      322.79     12.56 o
   9   2  16      270.73      280.67     13.03 o
  10   2  16       86.66      101.92     12.10 o
  11   2  16       90.23      108.84     13.18 o
  12   2  16      603.27      652.11     24.82 o
  13   2  16       50.65       71.29     15.56 o
  14   2  16       54.32       82.52     18.80 o
   1   3  16      542.20      518.42     24.15 o
   2   3  16      364.28      366.62     39.32 o
   3   3  16      305.54      275.23     16.84 o
   4   3  16      206.87      200.61     20.31 o
   5   3  16        7.06       21.16     16.29 o
   6   3  16       51.82       40.93     14.75 o
   7   3  16       35.65       33.54     15.09 o
   8   3  16       46.07       53.99     14.66 o
   9   3  16      157.93      143.43     15.60 o
  10   3  16        0.78       -4.89     14.71 o
  11   3  16        6.32      -23.93     23.93 o
  12   3  16       83.68       86.69     16.81 o
   0   4  16       16.74        7.33     27.32 o
   1   4  16        0.91      -19.40     19.40 o
   2   4  16      115.28      163.66     31.46 o
   3   4  16        9.32        8.44     19.72 o
   4   4  16        2.94       -7.49     20.09 o
   5   4  16       81.25       99.37     17.27 o
   6   4  16       93.79      114.94     16.78 o
   7   4  16       47.55       18.76     16.57 o
   8   4  16      229.99      239.01     18.30 o
   9   4  16        4.03        1.75     16.73 o
   1   5  16      316.76      251.10     32.02 o
   2   5  16        0.75      -20.59     30.22 o
   1   1  17        6.57       25.37      9.37 o
   2   1  17      109.15      121.61     10.00 o
   3   1  17      383.04      419.27     12.76 o
   4   1  17      362.12      376.64     11.66 o
   5   1  17       22.94       49.10     10.07 o
   6   1  17        2.95       -4.19     10.00 o
   7   1  17       23.15       21.26     10.51 o
   8   1  17      116.75      134.54     11.35 o
   9   1  17       13.48       17.04     11.00 o
  10   1  17       41.84       29.45     11.46 o
  11   1  17       23.55       33.72     12.28 o
  12   1  17      168.86      174.00     14.26 o
  13   1  17       24.41       35.86     17.20 o
  14   1  17       21.59       14.14     17.39 o
   0   2  17       41.50       13.40     19.19 o
   1   2  17      159.19      157.53     13.70 o
   2   2  17      219.56      256.80     18.49 o
   3   2  17      599.36      600.90     16.24 o
   4   2  17      157.81      170.99     11.72 o
   5   2  17      108.42      101.71     10.75 o
   6   2  17       61.30       56.31     10.82 o
   7   2  17       25.15       15.38     10.98 o
   8   2  17      138.16      130.85     11.86 o
   9   2  17       22.37       17.20     11.58 o
  10   2  17      326.93      330.02     14.06 o
  11   2  17        0.20      -12.35     12.35 o
  12   2  17        3.13       -8.44     13.52 o
  13   2  17       22.65       11.25     14.98 o
   1   3  17        9.71       32.04     19.23 o
   2   3  17       44.61       56.31     19.43 o
   3   3  17      117.72      128.11     21.99 o
   4   3  17       18.00       16.41     20.52 o
   5   3  17      135.60      151.17     17.16 o
   6   3  17        2.77      -14.74     14.74 o
   7   3  17       12.59       11.88     14.41 o
   8   3  17      107.84       93.00     15.47 o
   9   3  17       24.94        8.64     15.22 o
  10   3  17       51.52       40.74     15.54 o
  11   3  17       36.26       15.65     17.23 o
   0   4  17      301.69      333.73     33.87 o
   1   4  17        0.69      -20.37     20.37 o
   2   4  17       60.96       49.79     21.15 o
   3   4  17       33.63       28.91     20.66 o
   4   4  17        2.02        7.45     20.97 o
   5   4  17       16.70       -7.99     21.13 o
   6   4  17        1.33      -29.07     29.07 o
   7   4  17       18.27       11.62     18.31 o
   8   4  17        0.30      -10.35     16.85 o
   0   0  18       26.05       -0.54     46.25 o
   1   0  18      129.02       91.20     16.68 o
   2   0  18       45.43       53.30     14.22 o
   3   0  18       97.26       79.54     13.30 o
   4   0  18       73.18       73.88     13.72 o
   5   0  18       47.71       53.62     14.02 o
   6   0  18      189.20      231.47     16.97 o
   7   0  18      196.92      217.65     16.28 o
   8   0  18      228.60      235.11     16.83 o
   9   0  18       37.14       32.81     15.81 o
  10   0  18      217.95      230.97     17.51 o
  11   0  18       63.34       56.38     16.68 o
  12   0  18        0.12      -18.84     18.84 o
  13   0  18      150.20      194.55     25.58 o
  14   0  18      287.01      320.14     37.98 o
   1   1  18      165.24      146.81     11.49 o
   2   1  18      349.33      326.51     15.67 o
   3   1  18        4.23        2.39     10.81 o
   4   1  18      679.17      662.75     20.70 o
   5   1  18      107.99      122.91     10.99 o
   6   1  18       53.11       58.87     10.76 o
   7   1  18       47.42       67.56     11.52 o
   8   1  18      635.90      614.49     14.59 o
   9   1  18       61.04       64.92     11.71 o
  10   1  18      121.14      135.80     12.52 o
  11   1  18        1.06       17.64     12.84 o
  12   1  18      201.16      205.41     14.39 o
  13   1  18       34.32       30.85     17.93 o
   0   2  18      592.29      594.80     27.44 o
   1   2  18        9.89       23.56     13.11 o
   2   2  18       13.39       16.48     12.17 o
   3   2  18       17.57       38.34     12.77 o
   4   2  18       44.99       31.74     12.42 o
   5   2  18        4.68        1.42     11.67 o
   6   2  18      235.38      239.52     12.76 o
   7   2  18        0.00      -11.17     11.17 o
   8   2  18       46.30       51.65     11.96 o
   9   2  18       17.57       26.25     11.83 o
  10   2  18      113.76      106.61     13.17 o
  11   2  18        1.84       -5.16     12.97 o
  12   2  18      100.28      124.64     15.05 o
   1   3  18        0.47      -17.72     19.67 o
   2   3  18       58.76       65.56     20.21 o
   3   3  18      100.80      107.06     24.40 o
   4   3  18      334.86      343.25     22.23 o
   5   3  18        5.93       19.76     18.50 o
   6   3  18       97.21      128.36     16.42 o
   7   3  18        6.89       12.39     14.83 o
   8   3  18       69.83       80.51     17.37 o
   9   3  18        0.47       -1.78     15.66 o
  10   3  18      434.98      461.33     19.82 o
   0   4  18       18.23       15.40     30.31 o
   1   4  18       15.92      -21.33     21.33 o
   2   4  18        2.61        5.28     21.27 o
   3   4  18      108.36       97.33     22.48 o
   4   4  18       50.24       57.18     22.24 o
   5   4  18      245.71      216.00     24.45 o
   6   4  18       87.90       61.05     20.90 o
   1   1  19      209.30      175.14     14.43 o
   2   1  19      247.14      237.49     14.53 o
   3   1  19        8.58       14.98     11.59 o
   4   1  19      113.97       92.80     12.43 o
   5   1  19       71.17       65.75     10.58 o
   6   1  19        3.50      -10.42     10.42 o
   7   1  19       28.89       19.34     11.41 o
   8   1  19       23.11       18.60     11.73 o
   9   1  19       82.89       79.19     12.30 o
  10   1  19        5.11      -11.79     11.79 o
  11   1  19       18.62        1.97     12.98 o
  12   1  19       19.01        4.22     13.43 o
   0   2  19      107.13       92.95     23.39 o
   1   2  19       95.95       89.36     13.16 o
   2   2  19       26.27       45.65     13.13 o
   3   2  19       11.70        6.41     12.60 o
   4   2  19      166.73      146.93     14.40 o
   5   2  19       21.75        6.40     12.87 o
   6   2  19        0.13      -12.38     12.38 o
   7   2  19      153.95      181.84     14.92 o
   8   2  19        0.50       -3.20     12.53 o
   9   2  19      123.14      110.40     15.44 o
  10   2  19        6.66       -8.03     12.98 o
  11   2  19        3.96       -1.87     13.66 o
   1   3  19       74.50       28.98     20.88 o
   2   3  19        1.82      -13.65     20.73 o
   3   3  19      186.65      195.30     20.70 o
   4   3  19      162.31      209.94     33.43 o
   5   3  19       13.83       29.48     17.38 o
   6   3  19        3.74        9.76     17.74 o
   7   3  19       52.04       61.97     17.31 o
   8   3  19       15.20       24.40     15.96 o
   9   3  19       49.60       45.10     16.66 o
   0   4  19      400.99      498.64     40.51 o
   1   4  19        3.74        5.78     21.83 o
   2   4  19        0.76       -3.69     22.10 o
   3   4  19       34.55      -21.18     21.78 o
   4   4  19       47.61       29.19     22.66 o
   0   0  20      450.80      276.68     31.66 o
   1   0  20       40.97       51.74     24.12 o
   2   0  20       10.62        1.60     19.79 o
   3   0  20       10.11       30.98     25.15 o
   4   0  20      397.96      304.84     29.77 o
   5   0  20       97.20       70.42     16.89 o
   6   0  20        4.08       16.73     15.38 o
   7   0  20       16.49       23.37     18.13 o
   8   0  20      350.32      368.99     19.21 o
   9   0  20        6.26       -8.05     17.26 o
  10   0  20       30.57       25.71     17.74 o
  11   0  20      141.24      180.55     20.33 o
   1   1  20      104.85       66.43     15.25 o
   2   1  20       17.18        0.76     14.20 o
   3   1  20        9.91       -6.48     12.86 o
   4   1  20        0.55      -12.33     12.33 o
   5   1  20       37.70       57.74     12.61 o
   6   1  20       45.10       47.54     12.19 o
   7   1  20       47.62       66.48     11.69 o
   8   1  20        4.17        1.90     11.73 o
   9   1  20        2.01      -11.95     11.95 o
  10   1  20        6.87       10.95     12.30 o
  11   1  20       19.55        0.85     13.35 o
   0   2  20      112.84      101.60     23.52 o
   1   2  20      118.09       98.02     16.66 o
   2   2  20       18.33       16.38     13.91 o
   3   2  20        0.99      -13.01     13.01 o
   4   2  20       20.03        6.70     13.34 o
   5   2  20      106.58       73.36     13.97 o
   6   2  20       73.83       54.79     14.80 o
   7   2  20       73.89       79.47     14.64 o
   8   2  20      402.92      398.60     17.13 o
   9   2  20       10.34       -7.19     13.16 o
  10   2  20        2.12      -12.03     14.06 o
   1   3  20        0.23      -20.72     25.77 o
   2   3  20        2.87      -21.03     21.03 o
   3   3  20       32.51       25.60     19.67 o
   4   3  20       34.01       34.12     17.96 o
   5   3  20        0.03       14.24     18.22 o
   6   3  20        0.03      -14.36     17.13 o
   7   3  20        3.46       -3.20     17.55 o
   1   1  21        3.38      -14.22     14.36 o
   2   1  21        5.24       -3.65     14.59 o
   3   1  21      105.47       97.00     15.36 o
   4   1  21       75.40       98.10     14.90 o
   5   1  21       29.66       11.94     13.51 o
   6   1  21        3.97      -13.07     13.07 o
   7   1  21       12.66       13.74     13.45 o
   8   1  21        1.06      -14.05     14.05 o
   9   1  21        8.76      -12.43     12.43 o
  10   1  21       15.74        0.14     13.42 o
   0   2  21       72.28       49.43     27.37 o
   1   2  21        1.74        7.79     15.50 o
   2   2  21        0.97      -18.52     18.52 o
   3   2  21        4.49       -0.60     15.70 o
   4   2  21       47.00       29.62     14.09 o
   5   2  21        0.13       -7.48     14.14 o
   6   2  21        5.08      -14.27     14.27 o
   7   2  21       58.22       48.80     15.04 o
   8   2  21       50.28       32.47     14.74 o
   1   3  21       11.06       11.47     24.42 o
   2   3  21       10.08        4.31     22.39 o
   3   3  21       60.90       54.01     20.18 o
   4   3  21      122.03      177.10     19.76 o
   5   3  21       41.99       32.99     17.73 o
   0   0  22      121.49       72.28     32.40 o
   1   0  22      106.07      133.54     23.29 o
   2   0  22        0.42      -20.31     29.19 o
   3   0  22       15.04       -7.89     22.87 o
   4   0  22        7.77       12.07     26.70 o
   5   0  22      168.89      237.70     34.57 o
   6   0  22       21.07       44.36     23.36 o
   7   0  22        0.35      -20.50     20.50 o
   8   0  22       96.09       78.05     19.77 o
   9   0  22      298.85      426.09     21.64 o
   1   1  22       30.18       19.57     15.35 o
   2   1  22        5.37       -8.59     15.36 o
   3   1  22        1.09       -9.94     15.48 o
   4   1  22       18.86       51.78     16.19 o
   5   1  22       19.09        2.41     15.12 o
   6   1  22        2.02       22.90     14.71 o
   7   1  22      127.34      118.30     15.40 o
   8   1  22        0.06      -14.14     14.14 o
   0   2  22       38.14       38.69     25.56 o
   1   2  22      211.47      257.66     23.70 o
   2   2  22        2.05        5.84     15.37 o
   3   2  22       32.50       19.13     16.54 o
   4   2  22        0.47        2.87     16.69 o
   5   2  22      217.90      239.52     18.73 o
   6   2  22        0.96       -6.28     15.99 o
   1   1  23       12.97       20.81     15.90 o
   2   1  23      184.46      158.46     17.22 o
   3   1  23        5.05       -9.68     16.01 o
   4   1  23      183.32      239.16     19.24 o
   5   1  23        0.78       33.24     16.96 o
   6   1  23      208.89      273.37     19.20 o
   0   2  23        3.77      -26.95     26.95 o
   1   2  23        0.05      -19.30     19.30 o
   2   2  23       23.21       19.65     28.54 o
   3   2  23        1.66      -13.06     19.68 o
   0   0  24      152.87      158.04     71.35 o
   1   0  24       81.29      107.22     27.83 o
   2   0  24       54.83       91.06     25.22 o
   3   0  24        2.61      -18.74     23.41 o
   1   1  24       15.62       -9.63     16.71 o
 
